# Supplementary material for: Crystal structure of 4-[1-(2-hy­droxy­prop­yl)-4,5-diphenyl-1H-imidazol-2-yl]benzoic acid
Source: Acta Crystallogr E Crystallogr Commun. 2015 Jan 3;71(Pt 2):o77–8. doi: 10.1107/S2056989014027078 (PMC4384621; doi:10.1107/S2056989014027078)
Supplement: Supplementary file 1 [file e-71-00o77-sup1.cif]

##############################################################################
#                                                                            #
# This CIF contains the data in a paper accepted for publication in          #
# Acta Crystallographica Section E. It conforms to the requirements of       #
# Notes for Authors for Acta Crystallographica Section E, and has been       #
# peer reviewed under the auspices of the IUCr Commission on Journals.       #
#                                                                            #
# Full details of the Crystallographic Information File format               #
# are given in the paper "The Crystallographic Information File (CIF):       #
# a New Standard Archive File for Crystallography" by S. R. Hall, F. H.      #
# Allen and I. D. Brown [Acta Cryst. (1991), A47, 655-685].                  #
#                                                                            #
# The current version of the core CIF dictionary is obtainable from          #
# ftp://ftp.iucr.org/pub/cif_core.dic.                                       #
#                                                                            #
# Software is freely available for graphical display of the structure(s)     #
# in this CIF. For information consult the CIF software page                 #
# http://www.iucr.org/resources/cif/software.                                #
#                                                                            #
# This file may be used for bona fide research purposes within the           #
# scientific community so long as proper attribution is given to the journal # 
# article from which it was obtained.                                        #
#                                                                            #
##############################################################################
data_global
_audit_creation_method     'PLATON <TABLE ACC> option'
_journal_date_recd_electronic     2014-12-08
_journal_date_accepted     2014-12-10
_journal_name_full     'Acta Crystallographica, Section E'
_journal_year     2015
_journal_volume     71
_journal_issue      2
_journal_page_first     o77
_journal_page_last     o78
_journal_paper_category     HO
_journal_paper_doi     10.1107/S2056989014027078
_journal_coeditor_code     HB7338
_publ_contact_author_name
;
Mustafa R. Albayati
;
_publ_contact_author_address
;
Kirkuk University,
College of Science,
Department of Chemistry,
Kirkuk,
Iraq
;
_publ_contact_author_email     'shaabankamel@yahoo.com'
_publ_contact_author_fax     ?
_publ_contact_author_phone     ?
_publ_section_title
;
Crystal structure of
4-[1-(2-hydroxypropyl)-4,5-diphenyl-1<i>H</i>-imidazol-2-yl]benzoic acid
;
loop_
    _publ_author_name
    _publ_author_address
    'Jerry P. Jasinski'
;
Department of Chemistry,
Keene State College,
229 Main Street,
Keene, NH 03435-2001,
USA
;
    'Mohamed, Shaaban K.'
;
Chemistry and Environmental Division,
Manchester Metropolitan University,
Manchester M1 5GD,
England
Chemistry Department,
Faculty of Science,
Minia University,
61519 El-Minia,
Egypt
;
    'Akkurt, Mehmet'
;
Department of Physics,
Faculty of Sciences,
Erciyes University,
38039 Kayseri,
Turkey
;
    'Antar A. Abdelhamid'
;
Chemistry Department,
Faculty of Science,
Sohag University,
Sohag,
Egypt
;
    'Mustafa R. Albayati'
;
Kirkuk University,
College of Science,
Department of Chemistry,
Kirkuk,
Iraq
;
data_I
_database_code_depnum_ccdc_archive 'CCDC 1038591'
_chemical_name_systematic
;
4-[1-(2-Hydroxypropyl)-4,5-diphenyl-1<i>H</i>-imidazol-2-yl]benzoic acid
;
_chemical_name_common     ?
_chemical_formula_moiety     'C25 H22 N2 O3'
_chemical_formula_sum     'C25 H22 N2 O3'
_chemical_formula_structural     ?
_chemical_formula_iupac     'C25 H22 N2 O3'
_chemical_formula_weight     398.45
_chemical_melting_point     ?
_symmetry_cell_setting     triclinic
_symmetry_space_group_name_H-M     'P -1'
_symmetry_space_group_name_Hall     '-P 1'
loop_
    _symmetry_equiv_pos_site_id
    _symmetry_equiv_pos_as_xyz
    1 x,y,z
    2 -x,-y,-z
_cell_length_a     6.8710(4)
_cell_length_b     10.7188(6)
_cell_length_c     14.9178(7)
_cell_angle_alpha     103.569(4)
_cell_angle_beta     93.094(4)
_cell_angle_gamma     105.878(5)
_cell_volume     1019.03(10)
_cell_formula_units_Z     2
_cell_measurement_reflns_used     2716
_cell_measurement_theta_min     4.68
_cell_measurement_theta_max     70.87
_cell_measurement_temperature     293(2)
_cell_special_details
;
;
_exptl_crystal_description     Irregular
_exptl_crystal_colour     Colourless
_exptl_crystal_size_max     0.36
_exptl_crystal_size_mid     0.32
_exptl_crystal_size_min     0.24
_exptl_crystal_size_rad     ?
_exptl_crystal_density_diffrn     1.299
_exptl_crystal_density_meas     ?
_exptl_crystal_density_method     'Not Measured'
_exptl_crystal_F_000     420
_exptl_absorpt_coefficient_mu     0.691
_exptl_absorpt_correction_type     multi-scan
_exptl_absorpt_process_details
;
(CrysAlis Pro; Agilent, 2014)
;
_exptl_absorpt_correction_T_min     0.92795
_exptl_absorpt_correction_T_max     1.00000
_exptl_special_details
;
;
_diffrn_ambient_temperature     293(2)
_diffrn_radiation_type     'Cu K\a'
_diffrn_radiation_wavelength     1.54184
_diffrn_radiation_monochromator     'graphite'
_diffrn_measurement_device_type     'Agilent Xcalibur (Eos, Gemini)'
_diffrn_measurement_device     'four-circle diffractometer'
_diffrn_measurement_method     '\w scans'
_diffrn_detector_area_resol_mean     16.0416
_diffrn_reflns_number     6591
_diffrn_reflns_av_R_equivalents     0.0219
_diffrn_reflns_av_sigmaI/netI     0.0339
_diffrn_reflns_theta_min     3.07
_diffrn_reflns_theta_max     71.26
_diffrn_reflns_theta_full     67.68
_diffrn_measured_fraction_theta_max     0.973
_diffrn_measured_fraction_theta_full     0.997
_diffrn_reflns_limit_h_min     -8
_diffrn_reflns_limit_h_max     8
_diffrn_reflns_limit_k_min     -13
_diffrn_reflns_limit_k_max     11
_diffrn_reflns_limit_l_min     -15
_diffrn_reflns_limit_l_max     18
_diffrn_reflns_reduction_process
;
;
_refine_special_details
;
Refinement on <i>F</i>^2^ for ALL reflections except those flagged by the user
for potential systematic errors. Weighted <i>R</i>-factors <i>wR</i> and all
goodnesses of fit <i>S</i> are based on <i>F</i>^2^, conventional
<i>R</i>-factors <i>R</i> are based on <i>F</i>, with <i>F</i> set to zero for
negative <i>F</i>^2^. The observed criterion of <i>F</i>^2^ > \s(<i>F</i>^2^)
is used only for calculating -<i>R</i>-factor-obs <i>etc</i>. and is not
relevant to the choice of reflections for refinement. <i>R</i>-factors based
on <i>F</i>^2^ are statistically about twice as large as those based on
<i>F</i>, and <i>R</i>-factors based on ALL data will be even larger.
;
_reflns_number_total     3859
_reflns_number_gt     3209
_reflns_threshold_expression     I>2\s(I)
_refine_ls_structure_factor_coef     Fsqd
_refine_ls_matrix_type     full
_refine_ls_R_factor_all     0.0574
_refine_ls_R_factor_gt     0.0482
_refine_ls_wR_factor_gt     0.1269
_refine_ls_wR_factor_ref     0.1358
_refine_ls_goodness_of_fit_ref     1.020
_refine_ls_restrained_S_all     1.020
_refine_ls_number_reflns     3859
_refine_ls_number_parameters     274
_refine_ls_number_restraints     0
_refine_ls_number_constraints     ?
_refine_ls_hydrogen_treatment     constr
_refine_ls_weighting_scheme     calc
_refine_ls_weighting_details
              'w=1/[\s^2^(Fo^2^)+(0.0703P)^2^+0.2833P] where P=(Fo^2^+2Fc^2^)/3'
_atom_sites_solution_hydrogens     geom
_atom_sites_solution_primary     ?
_atom_sites_solution_secondary     ?
_refine_ls_shift/su_max     0.000
_refine_ls_shift/su_mean     0.000
_refine_diff_density_max     0.250
_refine_diff_density_min     -0.251
_refine_ls_extinction_method     'none'
_refine_ls_abs_structure_details     ?
_refine_ls_abs_structure_Flack     .
loop_
    _atom_type_symbol
    _atom_type_description
    _atom_type_scat_dispersion_real
    _atom_type_scat_dispersion_imag
    _atom_type_scat_source
    C C 0.0181 0.0091 ' International Tables Vol C Tables 4.2.6.8 and 6.1.1.4'
    H H 0.0000 0.0000 ' International Tables Vol C Tables 4.2.6.8 and 6.1.1.4'
    N N 0.0311 0.0180 ' International Tables Vol C Tables 4.2.6.8 and 6.1.1.4'
    O O 0.0492 0.0322 ' International Tables Vol C Tables 4.2.6.8 and 6.1.1.4'
_computing_data_collection
;
CrysAlis PRO (Agilent, 2014)
;
_computing_cell_refinement
;
CrysAlis PRO (Agilent, 2014)
;
_computing_data_reduction
;
CrysAlis PRO (Agilent, 2014)
;
_computing_structure_solution
;
SHELXS2013 (Sheldrick, 2008)
;
_computing_structure_refinement
;
SHELXL2013 (Sheldrick, 2008)
;
_computing_molecular_graphics
;
ORTEP-3 for Windows (Farrugia, 2012)
;
_computing_publication_material
;
PLATON (Spek, 2009)
;
loop_
    _atom_site_type_symbol
    _atom_site_label
    _atom_site_fract_x
    _atom_site_fract_y
    _atom_site_fract_z
    _atom_site_U_iso_or_equiv
    _atom_site_thermal_displace_type
    _atom_site_calc_flag
    _atom_site_refinement_flags
    _atom_site_occupancy
    _atom_site_disorder_assembly
    _atom_site_disorder_group
    O O1 0.8499(3) 1.73494(13) 0.98882(10) 0.0517(5) Uani d . 1.000 . .
    O O2 0.8373(2) 1.64288(12) 1.10828(8) 0.0388(4) Uani d . 1.000 . .
    O O3 0.02746(18) 1.11133(11) 0.77597(8) 0.0320(3) Uani d . 1.000 . .
    N N1 0.6209(2) 1.07389(14) 0.70106(10) 0.0308(4) Uani d . 1.000 . .
    N N2 0.3691(2) 0.99670(14) 0.77918(10) 0.0303(4) Uani d . 1.000 . .
    C C1 0.5243(2) 1.10427(16) 0.77304(11) 0.0296(5) Uani d . 1.000 . .
    C C2 0.3686(3) 0.89049(17) 0.70448(12) 0.0307(5) Uani d . 1.000 . .
    C C3 0.5245(3) 0.93989(17) 0.65689(12) 0.0304(5) Uani d . 1.000 . .
    C C4 0.5945(3) 0.87422(17) 0.57186(12) 0.0323(5) Uani d . 1.000 . .
    C C5 0.5483(3) 0.73492(19) 0.53904(14) 0.0420(6) Uani d . 1.000 . .
    C C6 0.6122(3) 0.6785(2) 0.45708(15) 0.0480(6) Uani d . 1.000 . .
    C C7 0.7243(3) 0.7582(2) 0.40643(13) 0.0441(6) Uani d . 1.000 . .
    C C8 0.7719(3) 0.8962(2) 0.43826(13) 0.0421(6) Uani d . 1.000 . .
    C C9 0.7082(3) 0.95396(19) 0.52012(13) 0.0376(6) Uani d . 1.000 . .
    C C10 0.5889(2) 1.23891(17) 0.83951(12) 0.0306(5) Uani d . 1.000 . .
    C C11 0.6297(3) 1.35063(18) 0.80399(12) 0.0355(5) Uani d . 1.000 . .
    C C12 0.7025(3) 1.47865(18) 0.86269(12) 0.0357(5) Uani d . 1.000 . .
    C C13 0.7361(2) 1.49682(16) 0.95828(12) 0.0303(5) Uani d . 1.000 . .
    C C14 0.6976(3) 1.38537(18) 0.99390(12) 0.0338(5) Uani d . 1.000 . .
    C C15 0.6249(3) 1.25733(17) 0.93528(12) 0.0338(5) Uani d . 1.000 . .
    C C16 0.8137(3) 1.63675(17) 1.01870(12) 0.0337(5) Uani d . 1.000 . .
    C C17 0.2157(3) 0.99226(18) 0.84355(12) 0.0335(5) Uani d . 1.000 . .
    C C18 0.0062(3) 0.98690(17) 0.80001(13) 0.0332(5) Uani d . 1.000 . .
    C C19 -0.1480(3) 0.9614(2) 0.86693(15) 0.0434(6) Uani d . 1.000 . .
    C C20 0.2276(3) 0.75300(17) 0.69024(12) 0.0333(5) Uani d . 1.000 . .
    C C21 0.0656(3) 0.70164(19) 0.61958(14) 0.0434(6) Uani d . 1.000 . .
    C C22 -0.0584(3) 0.5708(2) 0.60422(17) 0.0544(7) Uani d . 1.000 . .
    C C23 -0.0218(4) 0.4910(2) 0.65886(17) 0.0563(7) Uani d . 1.000 . .
    C C24 0.1364(4) 0.5410(2) 0.72990(16) 0.0581(8) Uani d . 1.000 . .
    C C25 0.2614(4) 0.6721(2) 0.74577(14) 0.0465(6) Uani d . 1.000 . .
    H H2 0.88300 1.72160 1.13820 0.0580 Uiso c RU 1.000 . .
    H H3 -0.08050 1.10880 0.74830 0.0480 Uiso c RU 1.000 . .
    H H5 0.47390 0.67970 0.57260 0.0500 Uiso c RU 1.000 . .
    H H6 0.57920 0.58550 0.43580 0.0580 Uiso c RU 1.000 . .
    H H7 0.76740 0.71960 0.35150 0.0530 Uiso c RU 1.000 . .
    H H8 0.84730 0.95070 0.40450 0.0500 Uiso c RU 1.000 . .
    H H9 0.74160 1.04700 0.54090 0.0450 Uiso c RU 1.000 . .
    H H11 0.60790 1.33940 0.74010 0.0430 Uiso c RU 1.000 . .
    H H12 0.72910 1.55290 0.83810 0.0430 Uiso c RU 1.000 . .
    H H14 0.72080 1.39670 1.05770 0.0410 Uiso c RU 1.000 . .
    H H15 0.60000 1.18320 0.95980 0.0410 Uiso c RU 1.000 . .
    H H17A 0.26330 1.07110 0.89580 0.0400 Uiso c RU 1.000 . .
    H H17B 0.20180 0.91390 0.86740 0.0400 Uiso c RU 1.000 . .
    H H18 -0.03550 0.91320 0.74320 0.0400 Uiso c RU 1.000 . .
    H H19A -0.10920 1.03390 0.92250 0.0650 Uiso c RU 1.000 . .
    H H19B -0.15270 0.87860 0.88230 0.0650 Uiso c RU 1.000 . .
    H H19C -0.28010 0.95570 0.83860 0.0650 Uiso c RU 1.000 . .
    H H21 0.04000 0.75520 0.58230 0.0520 Uiso c RU 1.000 . .
    H H22 -0.16690 0.53690 0.55670 0.0650 Uiso c RU 1.000 . .
    H H23 -0.10430 0.40290 0.64770 0.0680 Uiso c RU 1.000 . .
    H H24 0.15990 0.48720 0.76740 0.0700 Uiso c RU 1.000 . .
    H H25 0.36850 0.70580 0.79400 0.0560 Uiso c RU 1.000 . .
loop_
    _atom_site_aniso_label
    _atom_site_aniso_U_11
    _atom_site_aniso_U_22
    _atom_site_aniso_U_33
    _atom_site_aniso_U_12
    _atom_site_aniso_U_13
    _atom_site_aniso_U_23
    O1 0.0798(11) 0.0273(7) 0.0409(8) 0.0080(7) -0.0013(7) 0.0064(6)
    O2 0.0508(8) 0.0250(6) 0.0327(7) 0.0062(6) -0.0012(6) -0.0002(5)
    O3 0.0303(6) 0.0279(6) 0.0335(6) 0.0054(5) -0.0004(5) 0.0044(5)
    N1 0.0295(7) 0.0261(7) 0.0316(7) 0.0062(6) -0.0012(6) 0.0011(6)
    N2 0.0271(7) 0.0277(7) 0.0318(7) 0.0083(6) -0.0001(6) 0.0004(6)
    C1 0.0285(8) 0.0264(8) 0.0301(8) 0.0086(7) -0.0027(6) 0.0010(7)
    C2 0.0289(8) 0.0272(8) 0.0316(8) 0.0089(7) -0.0031(7) 0.0000(7)
    C3 0.0295(8) 0.0278(8) 0.0300(8) 0.0087(7) -0.0036(7) 0.0013(7)
    C4 0.0300(8) 0.0329(9) 0.0308(8) 0.0104(7) -0.0017(7) 0.0019(7)
    C5 0.0448(11) 0.0330(10) 0.0435(10) 0.0099(8) 0.0077(8) 0.0023(8)
    C6 0.0527(12) 0.0353(10) 0.0472(11) 0.0131(9) 0.0046(9) -0.0060(9)
    C7 0.0427(11) 0.0521(12) 0.0329(9) 0.0197(9) 0.0014(8) -0.0039(8)
    C8 0.0394(10) 0.0502(12) 0.0367(10) 0.0144(9) 0.0055(8) 0.0098(8)
    C9 0.0375(10) 0.0352(10) 0.0375(10) 0.0113(8) 0.0022(8) 0.0042(8)
    C10 0.0252(8) 0.0271(8) 0.0337(9) 0.0069(6) -0.0005(6) -0.0012(7)
    C11 0.0378(9) 0.0335(9) 0.0293(9) 0.0071(7) 0.0005(7) 0.0020(7)
    C12 0.0403(10) 0.0277(9) 0.0361(9) 0.0063(7) 0.0019(7) 0.0078(7)
    C13 0.0275(8) 0.0268(8) 0.0327(9) 0.0078(7) 0.0008(7) 0.0012(7)
    C14 0.0370(9) 0.0318(9) 0.0284(8) 0.0092(7) -0.0004(7) 0.0018(7)
    C15 0.0371(9) 0.0257(8) 0.0353(9) 0.0074(7) -0.0001(7) 0.0047(7)
    C16 0.0352(9) 0.0282(9) 0.0343(9) 0.0086(7) 0.0011(7) 0.0031(7)
    C17 0.0334(9) 0.0302(9) 0.0341(9) 0.0094(7) 0.0044(7) 0.0028(7)
    C18 0.0313(9) 0.0247(8) 0.0401(9) 0.0073(7) 0.0018(7) 0.0034(7)
    C19 0.0382(10) 0.0434(11) 0.0510(12) 0.0111(8) 0.0069(9) 0.0174(9)
    C20 0.0344(9) 0.0275(8) 0.0336(9) 0.0078(7) 0.0063(7) 0.0009(7)
    C21 0.0417(11) 0.0324(10) 0.0481(11) 0.0083(8) -0.0020(9) -0.0002(8)
    C22 0.0411(11) 0.0385(11) 0.0647(14) -0.0005(9) 0.0001(10) -0.0065(10)
    C23 0.0623(14) 0.0296(10) 0.0615(14) -0.0034(9) 0.0226(11) -0.0010(10)
    C24 0.0905(18) 0.0328(11) 0.0473(12) 0.0096(11) 0.0154(12) 0.0118(9)
    C25 0.0608(13) 0.0348(10) 0.0378(10) 0.0094(9) 0.0005(9) 0.0047(8)
_geom_special_details
;
Bond distances, angles <i>etc</i>. have been calculated using the rounded
fractional coordinates. All su's are estimated from the variances of the
(full) variance-covariance matrix. The cell e.s.d.'s are taken into account in
the estimation of distances, angles and torsion angles
;
loop_
    _geom_bond_atom_site_label_1
    _geom_bond_atom_site_label_2
    _geom_bond_site_symmetry_1
    _geom_bond_site_symmetry_2
    _geom_bond_distance
    _geom_bond_publ_flag
    O1 C16 . . 1.207(2) no
    O2 C16 . . 1.321(2) no
    O3 C18 . . 1.433(2) no
    N1 C1 . . 1.316(2) no
    N1 C3 . . 1.387(2) no
    N2 C1 . . 1.365(2) no
    N2 C2 . . 1.393(2) no
    N2 C17 . . 1.462(2) no
    O2 H2 . . 0.8200 no
    O3 H3 . . 0.8200 no
    C1 C10 . . 1.481(2) no
    C2 C20 . . 1.485(3) no
    C2 C3 . . 1.371(3) no
    C3 C4 . . 1.472(3) no
    C4 C9 . . 1.395(3) no
    C4 C5 . . 1.397(3) no
    C5 C6 . . 1.382(3) no
    C6 C7 . . 1.378(3) no
    C7 C8 . . 1.382(3) no
    C8 C9 . . 1.385(3) no
    C10 C15 . . 1.394(2) no
    C10 C11 . . 1.387(3) no
    C11 C12 . . 1.383(3) no
    C12 C13 . . 1.391(2) no
    C13 C14 . . 1.386(3) no
    C13 C16 . . 1.491(2) no
    C14 C15 . . 1.383(3) no
    C17 C18 . . 1.528(3) no
    C18 C19 . . 1.509(3) no
    C20 C25 . . 1.385(3) no
    C20 C21 . . 1.385(3) no
    C21 C22 . . 1.386(3) no
    C22 C23 . . 1.372(3) no
    C23 C24 . . 1.372(4) no
    C24 C25 . . 1.389(3) no
    C5 H5 . . 0.9300 no
    C6 H6 . . 0.9300 no
    C7 H7 . . 0.9300 no
    C8 H8 . . 0.9300 no
    C9 H9 . . 0.9300 no
    C11 H11 . . 0.9300 no
    C12 H12 . . 0.9300 no
    C14 H14 . . 0.9300 no
    C15 H15 . . 0.9300 no
    C17 H17A . . 0.9700 no
    C17 H17B . . 0.9700 no
    C18 H18 . . 0.9800 no
    C19 H19A . . 0.9600 no
    C19 H19B . . 0.9600 no
    C19 H19C . . 0.9600 no
    C21 H21 . . 0.9300 no
    C22 H22 . . 0.9300 no
    C23 H23 . . 0.9300 no
    C24 H24 . . 0.9300 no
    C25 H25 . . 0.9300 no
loop_
    _geom_angle_atom_site_label_1
    _geom_angle_atom_site_label_2
    _geom_angle_atom_site_label_3
    _geom_angle_site_symmetry_1
    _geom_angle_site_symmetry_2
    _geom_angle_site_symmetry_3
    _geom_angle
    _geom_angle_publ_flag
    C1 N1 C3 . . . 106.24(15) no
    C1 N2 C2 . . . 106.50(14) no
    C1 N2 C17 . . . 128.48(15) no
    C2 N2 C17 . . . 124.71(15) no
    C16 O2 H2 . . . 109.00 no
    C18 O3 H3 . . . 109.00 no
    N1 C1 N2 . . . 111.74(15) no
    N1 C1 C10 . . . 122.02(15) no
    N2 C1 C10 . . . 126.19(14) no
    N2 C2 C3 . . . 106.17(16) no
    C3 C2 C20 . . . 131.12(17) no
    N2 C2 C20 . . . 122.60(16) no
    N1 C3 C4 . . . 120.13(17) no
    N1 C3 C2 . . . 109.35(16) no
    C2 C3 C4 . . . 130.52(17) no
    C3 C4 C9 . . . 118.87(16) no
    C3 C4 C5 . . . 123.02(17) no
    C5 C4 C9 . . . 118.10(17) no
    C4 C5 C6 . . . 120.58(19) no
    C5 C6 C7 . . . 120.9(2) no
    C6 C7 C8 . . . 119.21(19) no
    C7 C8 C9 . . . 120.50(19) no
    C4 C9 C8 . . . 120.76(18) no
    C11 C10 C15 . . . 119.05(16) no
    C1 C10 C11 . . . 118.17(15) no
    C1 C10 C15 . . . 122.60(16) no
    C10 C11 C12 . . . 120.58(16) no
    C11 C12 C13 . . . 120.27(17) no
    C12 C13 C16 . . . 118.27(16) no
    C12 C13 C14 . . . 119.29(16) no
    C14 C13 C16 . . . 122.44(16) no
    C13 C14 C15 . . . 120.49(16) no
    C10 C15 C14 . . . 120.32(17) no
    O2 C16 C13 . . . 113.42(15) no
    O1 C16 C13 . . . 123.33(16) no
    O1 C16 O2 . . . 123.25(17) no
    N2 C17 C18 . . . 113.88(14) no
    O3 C18 C17 . . . 107.26(15) no
    O3 C18 C19 . . . 112.97(16) no
    C17 C18 C19 . . . 109.78(16) no
    C2 C20 C21 . . . 120.99(17) no
    C21 C20 C25 . . . 118.92(18) no
    C2 C20 C25 . . . 120.05(18) no
    C20 C21 C22 . . . 120.29(19) no
    C21 C22 C23 . . . 120.3(2) no
    C22 C23 C24 . . . 120.1(2) no
    C23 C24 C25 . . . 120.0(2) no
    C20 C25 C24 . . . 120.4(2) no
    C4 C5 H5 . . . 120.00 no
    C6 C5 H5 . . . 120.00 no
    C5 C6 H6 . . . 120.00 no
    C7 C6 H6 . . . 120.00 no
    C6 C7 H7 . . . 120.00 no
    C8 C7 H7 . . . 120.00 no
    C7 C8 H8 . . . 120.00 no
    C9 C8 H8 . . . 120.00 no
    C4 C9 H9 . . . 120.00 no
    C8 C9 H9 . . . 120.00 no
    C10 C11 H11 . . . 120.00 no
    C12 C11 H11 . . . 120.00 no
    C11 C12 H12 . . . 120.00 no
    C13 C12 H12 . . . 120.00 no
    C13 C14 H14 . . . 120.00 no
    C15 C14 H14 . . . 120.00 no
    C10 C15 H15 . . . 120.00 no
    C14 C15 H15 . . . 120.00 no
    N2 C17 H17A . . . 109.00 no
    N2 C17 H17B . . . 109.00 no
    C18 C17 H17A . . . 109.00 no
    C18 C17 H17B . . . 109.00 no
    H17A C17 H17B . . . 108.00 no
    O3 C18 H18 . . . 109.00 no
    C17 C18 H18 . . . 109.00 no
    C19 C18 H18 . . . 109.00 no
    C18 C19 H19A . . . 109.00 no
    C18 C19 H19B . . . 109.00 no
    C18 C19 H19C . . . 109.00 no
    H19A C19 H19B . . . 109.00 no
    H19A C19 H19C . . . 109.00 no
    H19B C19 H19C . . . 110.00 no
    C20 C21 H21 . . . 120.00 no
    C22 C21 H21 . . . 120.00 no
    C21 C22 H22 . . . 120.00 no
    C23 C22 H22 . . . 120.00 no
    C22 C23 H23 . . . 120.00 no
    C24 C23 H23 . . . 120.00 no
    C23 C24 H24 . . . 120.00 no
    C25 C24 H24 . . . 120.00 no
    C20 C25 H25 . . . 120.00 no
    C24 C25 H25 . . . 120.00 no
loop_
    _geom_torsion_atom_site_label_1
    _geom_torsion_atom_site_label_2
    _geom_torsion_atom_site_label_3
    _geom_torsion_atom_site_label_4
    _geom_torsion_site_symmetry_1
    _geom_torsion_site_symmetry_2
    _geom_torsion_site_symmetry_3
    _geom_torsion_site_symmetry_4
    _geom_torsion
    _geom_torsion_publ_flag
    C3 N1 C1 N2 . . . . 0.37(19) no
    C3 N1 C1 C10 . . . . 177.80(15) no
    C1 N1 C3 C4 . . . . 179.15(17) no
    C1 N1 C3 C2 . . . . -0.4(2) no
    C17 N2 C1 N1 . . . . -173.96(16) no
    C2 N2 C1 N1 . . . . -0.23(19) no
    C17 N2 C2 C20 . . . . -9.4(3) no
    C2 N2 C1 C10 . . . . -177.53(16) no
    C17 N2 C1 C10 . . . . 8.7(3) no
    C1 N2 C2 C20 . . . . 176.53(17) no
    C1 N2 C2 C3 . . . . 0.0(2) no
    C17 N2 C2 C3 . . . . 174.02(17) no
    C2 N2 C17 C18 . . . . -69.5(2) no
    C1 N2 C17 C18 . . . . 103.2(2) no
    N2 C1 C10 C15 . . . . 49.3(2) no
    N1 C1 C10 C11 . . . . 47.3(2) no
    N1 C1 C10 C15 . . . . -127.74(19) no
    N2 C1 C10 C11 . . . . -135.71(18) no
    N2 C2 C3 N1 . . . . 0.2(2) no
    N2 C2 C20 C21 . . . . 108.0(2) no
    C20 C2 C3 C4 . . . . 4.7(4) no
    C3 C2 C20 C25 . . . . 101.1(3) no
    N2 C2 C3 C4 . . . . -179.22(19) no
    C20 C2 C3 N1 . . . . -175.90(19) no
    N2 C2 C20 C25 . . . . -74.5(3) no
    C3 C2 C20 C21 . . . . -76.4(3) no
    N1 C3 C4 C5 . . . . 160.89(19) no
    C2 C3 C4 C9 . . . . 158.7(2) no
    N1 C3 C4 C9 . . . . -20.7(3) no
    C2 C3 C4 C5 . . . . -19.7(3) no
    C3 C4 C9 C8 . . . . -178.07(19) no
    C5 C4 C9 C8 . . . . 0.4(3) no
    C3 C4 C5 C6 . . . . 177.8(2) no
    C9 C4 C5 C6 . . . . -0.7(3) no
    C4 C5 C6 C7 . . . . 0.6(3) no
    C5 C6 C7 C8 . . . . -0.3(3) no
    C6 C7 C8 C9 . . . . 0.1(3) no
    C7 C8 C9 C4 . . . . -0.2(3) no
    C1 C10 C15 C14 . . . . 175.83(17) no
    C11 C10 C15 C14 . . . . 0.9(3) no
    C15 C10 C11 C12 . . . . -0.9(3) no
    C1 C10 C11 C12 . . . . -176.03(17) no
    C10 C11 C12 C13 . . . . 0.1(3) no
    C11 C12 C13 C16 . . . . -179.71(18) no
    C11 C12 C13 C14 . . . . 0.6(3) no
    C12 C13 C16 O1 . . . . -0.4(3) no
    C12 C13 C16 O2 . . . . 179.00(17) no
    C14 C13 C16 O1 . . . . 179.3(2) no
    C14 C13 C16 O2 . . . . -1.3(3) no
    C12 C13 C14 C15 . . . . -0.5(3) no
    C16 C13 C14 C15 . . . . 179.75(18) no
    C13 C14 C15 C10 . . . . -0.2(3) no
    N2 C17 C18 O3 . . . . -65.48(19) no
    N2 C17 C18 C19 . . . . 171.44(16) no
    C2 C20 C21 C22 . . . . 176.72(19) no
    C25 C20 C21 C22 . . . . -0.9(3) no
    C2 C20 C25 C24 . . . . -176.7(2) no
    C21 C20 C25 C24 . . . . 0.9(3) no
    C20 C21 C22 C23 . . . . 0.0(3) no
    C21 C22 C23 C24 . . . . 0.9(4) no
    C22 C23 C24 C25 . . . . -0.9(4) no
    C23 C24 C25 C20 . . . . 0.0(4) no
loop_
    _geom_hbond_atom_site_label_D
    _geom_hbond_atom_site_label_H
    _geom_hbond_atom_site_label_A
    _geom_hbond_site_symmetry_A
    _geom_hbond_distance_DH
    _geom_hbond_distance_HA
    _geom_hbond_distance_DA
    _geom_hbond_angle_DHA
    _geom_hbond_publ_flag
    O2 H2 O3 2_687 0.82 1.86 2.6718(17) 170 yes
    O3 H3 N1 1_455 0.82 2.04 2.8377(19) 166 yes
    C19 H19B O1 1_445 0.96 2.46 3.355(3) 155 yes
    C24 H24 O2 2_677 0.93 2.57 3.482(3) 167 yes
    C19 H19C Cg1 1_455 0.96 2.53 3.422(2) 154 yes
_iucr_refine_instructions_details
;
TITL M-ID in P-1
CELL  1.54184   6.8710  10.7188  14.9178  103.569   93.094  105.878
ZERR     2.00   0.0004   0.0006   0.0007    0.004    0.004    0.005
LATT   1
SFAC  C    H    N    O
UNIT  50   44   4    6
MERG   2
FMAP   2
PLAN   5
BOND   $H
CONF
ACTA
L.S.  13
WGHT    0.070300    0.283300
FVAR       8.44740
C1    1    0.524260    1.104274    0.773035    11.00000    0.02851    0.02644 =
         0.03006    0.00098   -0.00267    0.00864
C2    1    0.368585    0.890492    0.704481    11.00000    0.02891    0.02719 =
         0.03162   -0.00004   -0.00306    0.00887
C3    1    0.524539    0.939889    0.656895    11.00000    0.02954    0.02776 =
         0.02996    0.00135   -0.00365    0.00871
C4    1    0.594500    0.874223    0.571864    11.00000    0.03001    0.03291 =
         0.03082    0.00194   -0.00168    0.01044
C5    1    0.548323    0.734924    0.539036    11.00000    0.04478    0.03296 =
         0.04347    0.00231    0.00775    0.00987
AFIX  43
H5    2    0.473905    0.679654    0.572635    11.00000   -1.20000
AFIX   0
C6    1    0.612218    0.678488    0.457080    11.00000    0.05266    0.03526 =
         0.04723   -0.00602    0.00463    0.01313
AFIX  43
H6    2    0.579185    0.585541    0.435826    11.00000   -1.20000
AFIX   0
C7    1    0.724313    0.758241    0.406433    11.00000    0.04269    0.05212 =
         0.03292   -0.00387    0.00145    0.01969
AFIX  43
H7    2    0.767375    0.719616    0.351482    11.00000   -1.20000
AFIX   0
C8    1    0.771937    0.896230    0.438264    11.00000    0.03936    0.05016 =
         0.03670    0.00980    0.00550    0.01438
AFIX  43
H8    2    0.847346    0.950736    0.404460    11.00000   -1.20000
AFIX   0
C9    1    0.708216    0.953956    0.520122    11.00000    0.03751    0.03516 =
         0.03749    0.00422    0.00216    0.01126
AFIX  43
H9    2    0.741621    1.046977    0.540851    11.00000   -1.20000
AFIX   0
C10   1    0.588901    1.238908    0.839512    11.00000    0.02522    0.02713 =
         0.03369   -0.00117   -0.00048    0.00686
C11   1    0.629677    1.350626    0.803990    11.00000    0.03784    0.03352 =
         0.02934    0.00205    0.00048    0.00711
AFIX  43
H11   2    0.607866    1.339370    0.740145    11.00000   -1.20000
AFIX   0
C12   1    0.702505    1.478649    0.862692    11.00000    0.04033    0.02772 =
         0.03610    0.00780    0.00193    0.00628
AFIX  43
H12   2    0.729082    1.552871    0.838139    11.00000   -1.20000
AFIX   0
C13   1    0.736144    1.496822    0.958275    11.00000    0.02750    0.02683 =
         0.03274    0.00122    0.00079    0.00781
C14   1    0.697613    1.385366    0.993904    11.00000    0.03705    0.03176 =
         0.02844    0.00183   -0.00036    0.00924
AFIX  43
H14   2    0.720798    1.396746    1.057714    11.00000   -1.20000
AFIX   0
C15   1    0.624937    1.257331    0.935276    11.00000    0.03711    0.02567 =
         0.03530    0.00470   -0.00011    0.00740
AFIX  43
H15   2    0.599976    1.183151    0.959847    11.00000   -1.20000
AFIX   0
C16   1    0.813730    1.636754    1.018704    11.00000    0.03524    0.02819 =
         0.03428    0.00311    0.00115    0.00855
C17   1    0.215659    0.992265    0.843546    11.00000    0.03345    0.03020 =
         0.03408    0.00279    0.00435    0.00943
AFIX  23
H17A  2    0.263315    1.071109    0.895794    11.00000   -1.20000
H17B  2    0.201810    0.913928    0.867401    11.00000   -1.20000
AFIX   0
C18   1    0.006233    0.986901    0.800006    11.00000    0.03125    0.02475 =
         0.04014    0.00337    0.00184    0.00728
AFIX  13
H18   2   -0.035493    0.913208    0.743181    11.00000   -1.20000
AFIX   0
C19   1   -0.147983    0.961447    0.866931    11.00000    0.03822    0.04343 =
         0.05104    0.01745    0.00692    0.01114
AFIX 137
H19A  2   -0.109240    1.033854    0.922498    11.00000   -1.50000
H19B  2   -0.152744    0.878635    0.882272    11.00000   -1.50000
H19C  2   -0.280060    0.955662    0.838594    11.00000   -1.50000
AFIX   0
C20   1    0.227553    0.753005    0.690236    11.00000    0.03441    0.02753 =
         0.03363    0.00088    0.00633    0.00780
C21   1    0.065639    0.701638    0.619580    11.00000    0.04173    0.03242 =
         0.04806   -0.00017   -0.00196    0.00834
AFIX  43
H21   2    0.040011    0.755202    0.582281    11.00000   -1.20000
AFIX   0
C22   1   -0.058363    0.570766    0.604216    11.00000    0.04111    0.03847 =
         0.06472   -0.00649    0.00007   -0.00048
AFIX  43
H22   2   -0.166859    0.536878    0.556653    11.00000   -1.20000
AFIX   0
C23   1   -0.021761    0.491000    0.658859    11.00000    0.06234    0.02963 =
         0.06154   -0.00098    0.02265   -0.00342
AFIX  43
H23   2   -0.104291    0.402853    0.647728    11.00000   -1.20000
AFIX   0
C24   1    0.136386    0.541044    0.729896    11.00000    0.09052    0.03277 =
         0.04728    0.01184    0.01545    0.00963
AFIX  43
H24   2    0.159892    0.487232    0.767423    11.00000   -1.20000
AFIX   0
C25   1    0.261413    0.672113    0.745769    11.00000    0.06084    0.03480 =
         0.03779    0.00466    0.00051    0.00941
AFIX  43
H25   2    0.368526    0.705770    0.793980    11.00000   -1.20000
AFIX   0
N1    3    0.620914    1.073890    0.701055    11.00000    0.02948    0.02609 =
         0.03164    0.00111   -0.00121    0.00620
N2    3    0.369137    0.996695    0.779178    11.00000    0.02710    0.02770 =
         0.03183    0.00039   -0.00013    0.00831
O1    4    0.849936    1.734939    0.988823    11.00000    0.07982    0.02732 =
         0.04089    0.00644   -0.00126    0.00804
O2    4    0.837315    1.642884    1.108278    11.00000    0.05075    0.02499 =
         0.03274   -0.00021   -0.00115    0.00620
AFIX 147
H2    2    0.882985    1.721582    1.138165    11.00000   -1.50000
AFIX   0
O3    4    0.027456    1.111329    0.775974    11.00000    0.03033    0.02787 =
         0.03353    0.00444   -0.00036    0.00544
AFIX 147
H3    2   -0.080535    1.108833    0.748319    11.00000   -1.50000
AFIX   0
HKLF 4
REM  M-ID in P-1
REM R1 =  0.0482 for    3209 Fo > 4sig(Fo)  and  0.0574 for all    3859 data
REM    274 parameters refined using      0 restraints
END
WGHT      0.0703      0.2833
REM Highest difference peak  0.250,  deepest hole -0.251,  1-sigma level  0.047
Q1    1   0.1011  1.0020  0.8384  11.00000  0.05    0.25
Q2    1  -0.1376  0.8679  0.7814  11.00000  0.05    0.24
Q3    1   0.5186  0.9061  0.6061  11.00000  0.05    0.23
Q4    1   0.0482  0.9992  0.8593  11.00000  0.05    0.22
Q5    1   0.4913  0.8891  0.6994  11.00000  0.05    0.21
;
