# Supplementary material for: Crystal structure of 4-[1-(2-hy­droxy­prop­yl)-4,5-diphenyl-1H-imidazol-2-yl]benzoic acid
Source: Acta Crystallogr E Crystallogr Commun. 2015 Jan 3;71(Pt 2):o77–8. doi: 10.1107/S2056989014027078 (PMC4384621; doi:10.1107/S2056989014027078)
Supplement: Supplementary file 2 [file e-71-00o77-Isup2.hkl]

#
# h,k,l, Fc-squared, Fo-squared, sigma(Fo-squared), status flag
#
data_I
_shelx_title ' M-ID in P-1'
_shelx_refln_list_code          4
_shelx_F_calc_maximum      130.32
_exptl_crystal_F_000       420.00
_reflns_d_resolution_high  0.8141

loop_
 _space_group_symop_operation_xyz
 'x, y, z'
 '-x, -y, -z'

_cell_length_a     6.8710
_cell_length_b    10.7188
_cell_length_c    14.9178
_cell_angle_alpha 103.569
_cell_angle_beta   93.094
_cell_angle_gamma 105.878

_shelx_F_squared_multiplier     1.000

loop_
 _refln_index_h
 _refln_index_k
 _refln_index_l
 _refln_F_squared_calc
 _refln_F_squared_meas
 _refln_F_squared_sigma
 _refln_observed_status
   1   0   0        116.91        121.10         1.89 o
   2   0   0        445.71        426.28         6.95 o
   3   0   0        228.85        249.97         9.16 o
   4   0   0          1.16          0.78         1.26 o
   5   0   0        267.03        243.28        11.95 o
   6   0   0          0.12          1.56         1.92 o
   7   0   0          0.07         -0.36         0.66 o
   8   0   0         40.14         49.87         3.73 o
  -8   1   0        113.81        142.64         4.67 o
  -7   1   0          3.73          8.18         2.50 o
  -6   1   0          5.86          4.19         1.62 o
  -5   1   0        181.59        155.24         9.90 o
  -4   1   0        118.73        135.83         7.96 o
  -3   1   0          0.35          0.35         0.95 o
  -2   1   0       4550.90       4569.92        29.54 o
  -1   1   0        956.07        933.28         4.98 o
   0   1   0        751.99        874.88         6.76 o
   1   1   0       1285.74       1287.91         8.28 o
   2   1   0        277.68        266.67         4.11 o
   3   1   0         52.78         50.97         2.55 o
   4   1   0        139.56        147.58         6.17 o
   5   1   0        118.04        113.89         5.69 o
   6   1   0         85.78         89.51         9.06 o
   7   1   0        105.55        104.12         7.21 o
  -8   2   0         46.23         54.10         3.13 o
  -7   2   0          0.18         -0.09         1.27 o
  -6   2   0         23.23         28.06         4.54 o
  -5   2   0         70.02         71.89         4.74 o
  -4   2   0       1002.34       1224.95        54.28 o
  -3   2   0         10.95         17.99         1.83 o
  -2   2   0         65.24         52.22         1.91 o
  -1   2   0       1754.10       1716.01        12.25 o
   0   2   0       1126.85       1140.68        27.22 o
   1   2   0        162.82        149.28         7.50 o
   2   2   0         28.96         21.46         1.90 o
   3   2   0        585.19        588.39        11.19 o
   4   2   0         12.55         11.93         1.86 o
   5   2   0        166.15        151.79         6.74 o
   6   2   0        135.19        141.95         6.34 o
   7   2   0          2.10          2.43         1.36 o
  -8   3   0         11.96         20.11         2.09 o
  -7   3   0          9.45          4.49         1.80 o
  -6   3   0        283.38        280.64         9.15 o
  -5   3   0        350.21        341.25         8.68 o
  -4   3   0        303.61        274.42         6.45 o
  -3   3   0         28.63         27.94         2.10 o
  -2   3   0          2.47          4.09         0.43 o
  -1   3   0          4.17         10.81         1.07 o
   0   3   0       2419.56       2545.60        18.11 o
   1   3   0         97.60        109.82         2.52 o
   2   3   0        729.72        763.50        13.59 o
   3   3   0         87.23         78.46         4.61 o
   4   3   0         68.39         67.53         3.57 o
   5   3   0         12.38         12.46         2.05 o
   6   3   0          4.45          6.97         2.16 o
   7   3   0         12.94         17.20         2.29 o
  -8   4   0         30.23         40.16         3.87 o
  -7   4   0         91.70         88.61         4.90 o
  -6   4   0        272.31        273.64        12.38 o
  -5   4   0         30.09         38.10         2.43 o
  -4   4   0         16.00         10.54         1.16 o
  -3   4   0         13.81         12.40         1.29 o
  -2   4   0          4.48          2.48         0.58 o
  -1   4   0        452.30        457.81         6.17 o
   0   4   0        595.58        601.65        12.03 o
   1   4   0         29.94         21.01         1.50 o
   2   4   0        333.09        322.64         6.50 o
   3   4   0         61.79         73.18         5.06 o
   4   4   0        142.93        149.39         6.63 o
   5   4   0          2.15          1.11         0.80 o
   6   4   0         13.11         13.79         1.72 o
  -8   5   0         33.45         28.46         3.04 o
  -7   5   0         42.68         46.70         3.58 o
  -6   5   0        120.17        120.66        10.67 o
  -5   5   0         39.22         42.29         3.35 o
  -4   5   0         46.05         55.08         3.73 o
  -3   5   0        135.31        124.56         5.10 o
  -2   5   0        158.80        166.60         4.42 o
  -1   5   0          1.01          3.42         0.89 o
   0   5   0       1327.21       1728.04        27.12 o
   1   5   0         73.87         97.84         3.15 o
   2   5   0        106.47        101.36         5.11 o
   3   5   0          0.67          1.64         0.59 o
   4   5   0        131.45        128.70         6.20 o
   5   5   0          9.37          8.53         1.59 o
   6   5   0        133.44        139.75         4.46 o
  -8   6   0          0.48         -0.86         0.86 o
  -7   6   0         47.79         49.70         3.46 o
  -6   6   0         26.35         26.74         4.04 o
  -5   6   0          4.25          6.12         1.56 o
  -4   6   0          0.11          0.06         0.60 o
  -3   6   0          3.50          5.29         1.25 o
  -2   6   0          7.29          7.78         0.93 o
  -1   6   0        318.63        350.58         8.20 o
   0   6   0         81.04        114.54         8.06 o
   1   6   0         15.46         22.58         1.95 o
   2   6   0        313.67        312.68         9.21 o
   3   6   0         85.13         92.90         5.22 o
   4   6   0          3.96          4.80         2.03 o
   5   6   0         27.57         22.96         3.12 o
  -8   7   0          8.94          5.85         1.31 o
  -7   7   0         28.30         32.97         4.17 o
  -6   7   0         11.75         14.31         3.07 o
  -5   7   0         17.14         18.34         1.86 o
  -4   7   0         51.64         45.91         3.43 o
  -3   7   0         65.40         54.46         3.95 o
  -2   7   0          7.20          5.95         1.81 o
  -1   7   0         39.70         42.60         4.80 o
   0   7   0         68.50         78.55         6.47 o
   1   7   0         90.32         83.24         6.57 o
   2   7   0        517.36        463.68        16.26 o
   3   7   0          0.26         -0.22         1.22 o
   4   7   0          0.28          2.12         1.27 o
   5   7   0         37.23         30.30         3.04 o
  -7   8   0          0.47          2.62         1.07 o
  -6   8   0         28.71         25.86         3.69 o
  -5   8   0        113.80        117.86         4.52 o
  -4   8   0          3.89          2.45         1.27 o
  -3   8   0        109.28         94.46         4.91 o
  -2   8   0        255.69        236.13        10.92 o
  -1   8   0         63.85         65.95         4.11 o
   0   8   0        845.70        870.89        26.10 o
   1   8   0         32.49         20.25         3.61 o
   2   8   0          1.19          1.42         1.65 o
   3   8   0          0.62          0.38         1.11 o
   4   8   0          7.24          6.49         1.67 o
  -7   9   0          3.66          5.87         1.64 o
  -5   9   0        104.80        109.02         8.27 o
  -4   9   0         51.36         49.59         3.74 o
  -3   9   0         45.90         40.46         3.38 o
  -2   9   0        182.87        155.90         9.08 o
  -1   9   0          4.92          4.79         2.27 o
   0   9   0         59.83         60.57         4.11 o
   1   9   0          1.01          0.90         1.31 o
   2   9   0          9.98          6.32         2.06 o
   3   9   0          4.28          5.26         1.64 o
  -6  10   0          2.11          2.63         1.51 o
  -5  10   0          0.02          0.75         1.03 o
  -4  10   0        316.43        334.44         9.15 o
  -3  10   0        229.59        239.32         7.94 o
  -2  10   0          0.05          0.06         1.46 o
  -1  10   0         34.12         29.46         4.05 o
   0  10   0          3.84          2.87         1.14 o
   1  10   0          3.03          0.99         1.16 o
   2  10   0         83.88         73.01         5.58 o
   3  10   0         29.71         37.37         3.14 o
  -5  11   0         16.19         21.38         2.78 o
  -4  11   0         93.02         91.27         4.32 o
  -3  11   0         29.70         27.86         2.81 o
  -2  11   0         11.28         12.51         1.76 o
  -1  11   0          0.01         -0.07         0.63 o
   0  11   0         27.45         33.27         3.85 o
   1  11   0         15.32         20.14         2.73 o
  -4  12   0          5.31          4.45         1.14 o
  -3  12   0          6.29          7.87         1.69 o
  -2  12   0         35.70         33.58         3.47 o
  -1  12   0          3.93          3.89         1.35 o
   0  12   0         33.98         43.46         3.42 o
   0 -12   1          5.31          4.39         0.86 o
   1 -12   1         21.88         21.32         2.85 o
   2 -12   1          2.32          0.55         0.95 o
   3 -12   1          0.00         -1.23         1.23 o
   4 -12   1         44.35         48.47         3.84 o
  -2 -11   1         11.85         13.44         1.93 o
  -1 -11   1          4.46          4.67         1.54 o
   0 -11   1         99.03        104.24         6.75 o
   1 -11   1          0.10          0.28         0.94 o
   2 -11   1          0.63         -1.12         1.72 o
   3 -11   1        152.66        145.23         8.27 o
   4 -11   1        276.30        289.59        11.14 o
   5 -11   1         71.09         82.08         5.34 o
  -3 -10   1         12.15         16.79         2.28 o
  -2 -10   1         10.88         10.59         2.28 o
  -1 -10   1          6.61          7.13         2.03 o
   0 -10   1         38.89         34.43         3.12 o
   1 -10   1         26.90         19.44         2.38 o
   2 -10   1        401.39        411.19        10.42 o
   3 -10   1        204.02        202.59         7.31 o
   4 -10   1        210.21        216.28         7.36 o
   5 -10   1         24.43         25.85         2.44 o
   6 -10   1          1.40          1.96         1.12 o
  -4  -9   1         28.12         32.27         3.02 o
  -3  -9   1          1.99          0.11         1.21 o
  -2  -9   1         14.27         11.84         2.74 o
  -1  -9   1        136.45        128.86         9.88 o
   0  -9   1         35.32         37.39         3.29 o
   1  -9   1        161.19        159.07         6.59 o
   2  -9   1        517.30        461.82        15.94 o
   3  -9   1         66.16         71.14         4.36 o
   4  -9   1          0.00         -0.98         0.98 o
   5  -9   1          2.20          2.75         1.25 o
   6  -9   1        104.56        101.05         7.18 o
   7  -9   1          0.39          0.00         1.09 o
  -4  -8   1          0.11          1.57         1.31 o
  -3  -8   1         20.28         17.81         3.27 o
  -2  -8   1          1.22          1.98         1.67 o
  -1  -8   1          9.42         10.25         1.73 o
   0  -8   1       1473.14       1585.04        20.11 o
   1  -8   1         82.55         85.04         4.83 o
   2  -8   1         24.90         22.85         2.50 o
   3  -8   1          6.05          4.83         1.07 o
   4  -8   1          0.88          0.63         0.80 o
   5  -8   1          1.03          1.42         1.76 o
   6  -8   1        176.15        180.16         9.13 o
   7  -8   1          1.88          0.47         1.07 o
  -5  -7   1          2.00          1.78         0.73 o
  -4  -7   1         19.45         17.12         3.10 o
  -3  -7   1         74.52         65.22         6.28 o
  -2  -7   1        551.23        537.09        17.44 o
  -1  -7   1         14.29         14.42         3.06 o
   0  -7   1         66.13         76.17         5.97 o
   1  -7   1        291.62        272.59        11.60 o
   2  -7   1         74.01         77.53         4.48 o
   3  -7   1        109.84        119.96         4.75 o
   4  -7   1        111.24        111.81         5.25 o
   5  -7   1          2.92          3.18         1.04 o
   6  -7   1        102.64         99.05         7.14 o
   7  -7   1          1.67          3.00         1.75 o
  -5  -6   1          0.35          0.90         1.03 o
  -4  -6   1       1072.72       1027.60        21.97 o
  -3  -6   1        144.73        130.46         8.73 o
  -2  -6   1          4.00          2.96         1.36 o
  -1  -6   1         34.99         42.70         3.28 o
   0  -6   1        148.44        168.95         4.71 o
   1  -6   1        259.39        271.31         5.57 o
   2  -6   1         57.96         63.30         3.61 o
   3  -6   1        153.60        185.03         6.65 o
   4  -6   1         75.69         84.23         3.98 o
   5  -6   1         85.99         77.75         3.70 o
   6  -6   1         95.94         97.62         7.24 o
   7  -6   1          0.05          2.48         1.62 o
   8  -6   1          0.03         -0.52         0.52 o
  -6  -5   1         22.23         20.97         2.68 o
  -5  -5   1        120.42        123.41         5.76 o
  -4  -5   1         17.89         12.95         2.94 o
  -3  -5   1         93.95         83.83         4.99 o
  -2  -5   1        224.07        220.49         5.87 o
  -1  -5   1        181.45        184.09         6.51 o
   0  -5   1       1496.35       1785.16        15.93 o
   1  -5   1         25.30         21.32         1.46 o
   2  -5   1          0.32          0.25         0.67 o
   3  -5   1        166.52        170.83         5.83 o
   4  -5   1         54.58         52.00         3.65 o
   5  -5   1          4.73          3.65         1.52 o
   6  -5   1         68.37         69.91        12.00 o
   7  -5   1         97.13        104.12         7.91 o
   8  -5   1         13.44         15.16         2.47 o
  -6  -4   1         63.27         61.18         3.66 o
  -5  -4   1          9.99         10.63         1.94 o
  -4  -4   1          0.01          0.92         1.18 o
  -3  -4   1          0.04         -0.09         0.62 o
  -2  -4   1        172.90        177.72         5.78 o
  -1  -4   1        316.49        385.61         7.72 o
   0  -4   1         33.85         43.77         1.65 o
   1  -4   1          0.01          0.20         0.28 o
   2  -4   1         76.23         80.04         3.37 o
   3  -4   1         41.92         44.73         2.03 o
   4  -4   1          2.00          0.43         0.49 o
   5  -4   1          0.08         -0.18         0.66 o
   6  -4   1         11.13         11.77         2.00 o
   7  -4   1          0.48          0.61         0.98 o
   8  -4   1          0.77          2.82         1.07 o
  -7  -3   1          7.51          8.92         1.81 o
  -6  -3   1          0.40          0.07         0.85 o
  -5  -3   1         51.77         49.12         3.95 o
  -4  -3   1         58.52         58.22         5.85 o
  -3  -3   1        156.18        161.53         4.23 o
  -2  -3   1         59.53         80.43         3.54 o
  -1  -3   1          2.20          2.07         1.95 o
   0  -3   1        139.21        127.88         3.56 o
   1  -3   1        684.15        644.46         7.25 o
   2  -3   1        821.79        752.41         5.23 o
   3  -3   1        242.30        220.13         4.22 o
   4  -3   1        723.95        715.06         9.37 o
   5  -3   1         71.96         64.39         3.69 o
   6  -3   1         83.59         77.65         4.84 o
   7  -3   1          0.01          0.59         1.40 o
   8  -3   1          1.83          2.29         0.88 o
  -7  -2   1         21.57         27.92         3.48 o
  -6  -2   1         36.26         36.30         3.29 o
  -5  -2   1         69.51         71.51         4.64 o
  -4  -2   1         42.37         48.17         5.18 o
  -3  -2   1        289.50        305.44         6.46 o
  -2  -2   1         74.47         71.91         2.34 o
  -1  -2   1          3.14          1.87         0.48 o
   0  -2   1          0.02          1.87         0.78 o
   1  -2   1       2881.29       2778.43        13.10 o
   2  -2   1       4190.23       3904.15        15.13 o
   3  -2   1        319.82        299.56        10.14 o
   4  -2   1         27.98         30.25         3.96 o
   5  -2   1        142.77        141.63         6.72 o
   6  -2   1         38.92         35.78         4.83 o
   7  -2   1          2.04          1.68         1.51 o
   8  -2   1          0.77          0.88         0.72 o
  -7  -1   1         77.79         94.69         6.89 o
  -6  -1   1        201.60        219.33         8.01 o
  -5  -1   1         16.86         20.46         2.64 o
  -4  -1   1         96.79        108.20         5.25 o
  -3  -1   1         14.07         15.99         1.85 o
  -2  -1   1        222.44        237.53         4.85 o
  -1  -1   1       2865.23       2688.31        57.32 o
   0  -1   1       2009.52       2060.96         7.64 o
   1  -1   1       1878.77       1812.33         8.07 o
   2  -1   1       6066.43       6124.15        35.32 o
   3  -1   1        442.49        448.32        18.33 o
   4  -1   1        230.93        199.88        10.11 o
   5  -1   1         19.71         21.55         2.66 o
   6  -1   1        141.10        141.42         9.52 o
   7  -1   1          3.75          2.93         1.21 o
   8  -1   1          2.41          3.92         0.92 o
  -8   0   1          3.44          4.07         1.23 o
  -7   0   1         23.99         25.03         3.95 o
  -6   0   1          0.25          0.34         1.66 o
  -5   0   1          1.53          2.05         2.29 o
  -4   0   1        201.44        184.91         9.39 o
  -3   0   1        101.04        128.31         4.03 o
  -2   0   1       5219.19       5063.47        31.13 o
  -1   0   1         25.14         25.69         1.53 o
   0   0   1         50.32         47.64         1.13 o
   1   0   1       2494.43       2426.44         8.84 o
   2   0   1          7.65          3.96         0.31 o
   3   0   1       1349.04       1293.45        72.28 o
   4   0   1         51.18         49.95         3.52 o
   5   0   1          7.87          8.50         2.42 o
   6   0   1        373.00        402.90        16.29 o
   7   0   1         11.05          8.59         1.56 o
  -8   1   1          0.08          0.61         0.54 o
  -7   1   1         13.65         11.93         2.95 o
  -6   1   1         43.08         43.05         5.40 o
  -5   1   1          1.38          4.04         2.36 o
  -4   1   1        964.47        907.86        20.20 o
  -3   1   1         35.90         39.86         2.28 o
  -2   1   1      16982.82      13976.20        32.91 o
  -1   1   1          5.98          7.14         0.74 o
   0   1   1        330.98        423.53         6.12 o
   1   1   1       1382.61       1369.12         7.19 o
   2   1   1        469.98        445.49         6.68 o
   3   1   1         13.45         17.23         1.53 o
   4   1   1         50.70         50.83         5.86 o
   5   1   1        413.54        413.72        30.07 o
   6   1   1        170.54        190.77        14.14 o
   7   1   1         18.73         16.62         1.97 o
  -8   2   1          0.21          1.78         0.79 o
  -7   2   1          8.01          6.76         2.39 o
  -6   2   1        229.06        242.38        10.16 o
  -5   2   1          0.10          1.96         1.14 o
  -4   2   1       3418.53       3434.58        27.71 o
  -3   2   1          1.97          1.60         0.64 o
  -2   2   1         93.41         92.34         3.18 o
  -1   2   1        247.98        216.28         3.78 o
   0   2   1        161.65        163.17         2.53 o
   1   2   1        103.36        120.62         3.08 o
   2   2   1        112.08        105.94         2.96 o
   3   2   1        204.77        218.96         7.04 o
   4   2   1         17.70         21.58         2.65 o
   5   2   1        153.92        151.37         6.77 o
   6   2   1          0.27          2.33         1.81 o
   7   2   1          0.01         -1.00         1.00 o
  -8   3   1          1.28          7.24         2.11 o
  -7   3   1         34.18         37.46         4.94 o
  -6   3   1         81.45         72.57         4.74 o
  -5   3   1          2.18          1.73         1.23 o
  -4   3   1         57.71         37.27         2.40 o
  -3   3   1         12.13         11.24         0.89 o
  -2   3   1        303.26        306.50         5.06 o
  -1   3   1          0.01          2.12         1.20 o
   0   3   1        499.87        525.22         5.79 o
   1   3   1       2840.19       3003.23        15.82 o
   2   3   1         72.89         78.07         2.91 o
   3   3   1        336.74        341.97        13.14 o
   4   3   1         90.25         91.24         5.04 o
   5   3   1        363.02        338.74        10.14 o
   6   3   1         30.40         39.74         4.67 o
   7   3   1          2.75          3.29         1.10 o
  -8   4   1        246.98        276.60        10.16 o
  -7   4   1          0.00          0.26         0.84 o
  -6   4   1         68.41         61.10         6.01 o
  -5   4   1        138.57        135.15         5.55 o
  -4   4   1        195.87        190.15         8.78 o
  -3   4   1        117.40        122.30         4.40 o
  -2   4   1        576.30        513.43         9.89 o
  -1   4   1         18.36         29.10         1.43 o
   0   4   1         56.86         74.19         3.21 o
   1   4   1        101.10         95.39         2.79 o
   2   4   1        271.66        251.01        15.09 o
   3   4   1          1.01         -0.24         1.87 o
   4   4   1        379.96        351.33        13.42 o
   5   4   1         94.62         92.95         5.90 o
   6   4   1         17.96         20.99         3.14 o
  -8   5   1          1.12          2.71         1.20 o
  -7   5   1         26.66         26.15         2.71 o
  -6   5   1          5.55          3.46         1.85 o
  -5   5   1         29.35         32.56         2.98 o
  -4   5   1          0.13          0.74         1.83 o
  -3   5   1        436.10        416.09        14.15 o
  -2   5   1        226.00        223.24         7.90 o
  -1   5   1       1375.02       1560.81        37.71 o
   0   5   1          9.27         16.85         1.80 o
   1   5   1         45.31         46.16         2.21 o
   2   5   1        144.98        138.17         8.31 o
   3   5   1         57.39         54.38         7.58 o
   4   5   1         92.09         80.04         4.84 o
   5   5   1         70.17         73.20         4.24 o
   6   5   1         45.71         46.89         3.69 o
  -8   6   1          1.42          1.34         0.87 o
  -7   6   1         13.41         15.32         2.00 o
  -6   6   1         23.09         27.27         4.09 o
  -5   6   1          0.14          0.41         0.73 o
  -4   6   1        112.35        119.42        13.39 o
  -3   6   1        233.23        239.38         6.26 o
  -2   6   1         99.36        106.91         5.40 o
  -1   6   1         69.42         72.57         3.94 o
   0   6   1        187.98        269.40         7.97 o
   1   6   1          0.01          0.35         0.59 o
   2   6   1        397.74        374.85        14.21 o
   3   6   1         12.75         10.97         1.85 o
   4   6   1          0.33          0.66         0.87 o
   5   6   1          1.40          1.26         1.13 o
  -7   7   1         24.36         29.70         3.81 o
  -6   7   1         45.31         41.83         4.88 o
  -5   7   1         34.61         35.28         4.20 o
  -4   7   1         86.28         78.25         4.46 o
  -3   7   1          0.14          0.83         0.75 o
  -2   7   1          4.61          5.94         1.53 o
  -1   7   1        237.97        250.12         8.11 o
   0   7   1        590.33        626.30        13.39 o
   1   7   1          3.58          4.58         1.83 o
   2   7   1        109.14        104.34         7.83 o
   3   7   1         49.24         45.18         5.17 o
   4   7   1          0.07         -0.35         1.06 o
   5   7   1          1.50          1.61         0.68 o
  -7   8   1         39.43         42.11         3.64 o
  -6   8   1         52.88         50.67         5.01 o
  -5   8   1          3.76          3.61         1.29 o
  -4   8   1         19.49         15.91         2.17 o
  -3   8   1          0.50         -0.42         0.61 o
  -2   8   1        121.10         97.10         7.07 o
  -1   8   1         36.05         33.79         2.96 o
   0   8   1          7.23         11.54         2.61 o
   1   8   1         44.42         37.44         4.74 o
   2   8   1         97.07         85.34         7.07 o
   3   8   1          3.68          3.47         1.50 o
   4   8   1         15.67         15.09         2.45 o
  -7   9   1         11.98         11.74         1.40 o
  -6   9   1          2.20          3.01         1.21 o
  -5   9   1         51.48         49.35         3.59 o
  -4   9   1         36.90         29.95         2.89 o
  -3   9   1          0.89          2.15         1.08 o
  -2   9   1        611.79        547.40        17.48 o
  -1   9   1        141.94        116.61         5.71 o
   0   9   1         12.54         10.50         2.72 o
   1   9   1        100.46         77.98         6.79 o
   2   9   1         22.25         23.04         3.56 o
   3   9   1          5.41          4.46         1.54 o
  -6  10   1        220.30        220.19         8.57 o
  -5  10   1         38.25         37.93         4.30 o
  -4  10   1        220.43        224.66         7.35 o
  -3  10   1        174.27        170.49         6.65 o
  -2  10   1         53.19         47.55         2.95 o
  -1  10   1        149.07        130.91         8.52 o
   0  10   1         70.88         72.34         6.30 o
   1  10   1          2.33          1.68         1.19 o
   2  10   1          2.08          3.14         1.39 o
  -5  11   1          0.23          0.91         0.86 o
  -4  11   1        140.05        162.46         8.20 o
  -3  11   1          0.00         -0.51         1.00 o
  -2  11   1         21.06         20.47         2.17 o
  -1  11   1          6.79          5.24         1.20 o
   0  11   1         53.71         48.36         4.55 o
   1  11   1        107.36        133.75         6.65 o
  -4  12   1         11.97         10.80         1.64 o
  -3  12   1          0.17         -0.58         0.58 o
  -2  12   1          9.34          8.13         3.38 o
  -1  12   1          1.88          2.61         1.12 o
   0 -12   2         18.61         20.80         2.66 o
   1 -12   2         16.78         21.48         2.99 o
   2 -12   2         57.53         52.33         4.56 o
   3 -12   2          3.85          0.86         0.94 o
   4 -12   2          4.34          4.32         1.28 o
  -2 -11   2          0.02          0.01         0.55 o
  -1 -11   2          9.59         11.54         2.26 o
   0 -11   2          0.02          0.40         0.65 o
   1 -11   2         28.71         29.12         3.89 o
   2 -11   2          3.24          1.81         1.26 o
   3 -11   2        152.50        149.91         8.62 o
   4 -11   2          7.65          7.30         1.91 o
   5 -11   2          3.09          4.60         1.67 o
  -3 -10   2         10.49         13.86         2.14 o
  -2 -10   2          1.05          0.95         0.97 o
  -1 -10   2         18.28         16.28         2.06 o
   0 -10   2         21.36         25.41         2.77 o
   1 -10   2          6.87          3.88         1.77 o
   2 -10   2        546.65        511.92        12.01 o
   3 -10   2         80.68         81.01         6.70 o
   4 -10   2         41.66         41.45         4.80 o
   5 -10   2         33.96         33.24         2.89 o
   6 -10   2          1.40          0.05         1.11 o
  -4  -9   2         11.69          9.20         1.75 o
  -3  -9   2          0.88          1.69         1.30 o
  -2  -9   2          4.76          5.84         2.17 o
  -1  -9   2          1.55          1.01         1.79 o
   0  -9   2        851.57        897.23        15.77 o
   1  -9   2        339.87        300.31        12.81 o
   2  -9   2        509.36        495.45        16.52 o
   3  -9   2         71.47         67.77         6.11 o
   4  -9   2          2.90         -0.13         1.35 o
   5  -9   2         31.31         29.46         2.34 o
   6  -9   2          0.49          0.55         1.01 o
   7  -9   2          0.00          0.66         0.89 o
  -4  -8   2         17.06         19.17         3.06 o
  -3  -8   2        127.14        113.93         8.01 o
  -2  -8   2        607.79        564.95        18.16 o
  -1  -8   2         74.32         67.55         6.15 o
   0  -8   2        118.46        119.28         4.53 o
   1  -8   2        237.91        231.40         6.33 o
   2  -8   2          0.75          1.11         0.95 o
   3  -8   2        125.63        116.66         7.69 o
   4  -8   2         28.58         26.91         2.70 o
   5  -8   2          8.59         10.56         1.89 o
   6  -8   2          9.62          9.66         2.68 o
   7  -8   2        136.56        150.05         8.08 o
  -5  -7   2         32.82         35.99         3.67 o
  -4  -7   2        363.83        375.28        14.26 o
  -3  -7   2         12.59         12.60         2.03 o
  -2  -7   2        484.35        509.13         9.73 o
  -1  -7   2        171.94        189.65        10.89 o
   0  -7   2         76.24         79.10         6.87 o
   1  -7   2         52.30         55.84         3.62 o
   2  -7   2         50.09         63.55         4.11 o
   3  -7   2         50.39         43.20         4.96 o
   4  -7   2         10.40          8.25         1.44 o
   5  -7   2        208.75        215.64         7.53 o
   6  -7   2          0.12         -0.61         1.31 o
   7  -7   2         12.55         15.18         2.91 o
  -6  -6   2        104.21        111.21         5.16 o
  -5  -6   2          0.16          1.07         1.18 o
  -4  -6   2          7.74          6.81         2.34 o
  -3  -6   2         93.41         85.86         5.00 o
  -2  -6   2          7.48         10.28         1.74 o
  -1  -6   2         15.89         14.73         2.15 o
   0  -6   2          1.39         58.26         5.75 o
   1  -6   2         16.75         12.26         1.53 o
   2  -6   2        338.25        358.60         6.95 o
   3  -6   2         49.37         44.42         2.69 o
   4  -6   2         24.21         20.32         3.52 o
   5  -6   2          1.11          0.55         2.44 o
   6  -6   2         43.25         41.23         4.79 o
   7  -6   2          1.88          2.03         1.32 o
   8  -6   2          8.15          8.43         1.69 o
  -6  -5   2         85.34         83.71         5.49 o
  -5  -5   2         25.07         24.59         3.97 o
  -4  -5   2         56.50         54.10         3.99 o
  -3  -5   2         37.24         30.06         2.96 o
  -2  -5   2        132.68        144.81         4.77 o
  -1  -5   2         49.89         70.86         3.83 o
   0  -5   2        150.58        149.47         2.90 o
   1  -5   2       1723.36       1786.34        25.48 o
   2  -5   2        140.59        169.92         4.34 o
   3  -5   2         39.76         32.15         2.17 o
   4  -5   2         43.65         43.98         2.70 o
   5  -5   2         13.65          7.09         1.86 o
   6  -5   2         76.56         82.08         6.76 o
   7  -5   2         18.50         13.12         2.81 o
   8  -5   2          3.35          4.70         1.52 o
  -6  -4   2         31.70         32.21         2.78 o
  -5  -4   2          1.92          2.74         1.11 o
  -4  -4   2          7.62          7.71         1.56 o
  -3  -4   2         60.22         53.58         3.73 o
  -2  -4   2        602.89        640.20        10.92 o
  -1  -4   2          7.36         21.62         6.25 o
   0  -4   2         66.58         82.23         1.87 o
   1  -4   2          0.03          2.48         0.98 o
   2  -4   2        596.08        577.65         8.68 o
   3  -4   2          8.75          9.87         1.06 o
   4  -4   2         46.93         40.52         2.24 o
   5  -4   2         32.19         38.10         3.20 o
   6  -4   2         16.62         14.19         2.12 o
   7  -4   2          2.70          2.98         0.94 o
   8  -4   2         14.17         15.16         1.62 o
  -7  -3   2          9.71         12.25         2.03 o
  -6  -3   2          0.91          1.68         1.03 o
  -5  -3   2        121.97        111.61         5.87 o
  -4  -3   2          0.38          0.60         1.30 o
  -3  -3   2          0.08          1.59         0.75 o
  -2  -3   2        294.28        306.42         4.82 o
  -1  -3   2        173.45        167.12         2.74 o
   0  -3   2         50.83         50.98         2.28 o
   1  -3   2       1936.76       1903.25        12.13 o
   2  -3   2        200.63        216.16         2.81 o
   3  -3   2        706.18        665.66         8.61 o
   4  -3   2        330.14        329.96         6.85 o
   5  -3   2         12.91         13.27         1.68 o
   6  -3   2         14.61          9.69         2.44 o
   7  -3   2          4.41          7.15         2.37 o
   8  -3   2         71.58         79.81         3.63 o
  -7  -2   2         25.39         21.64         3.04 o
  -6  -2   2        185.82        172.40         7.60 o
  -5  -2   2        195.96        206.76        14.60 o
  -4  -2   2         25.67         31.37         2.91 o
  -3  -2   2        167.89        178.73        16.23 o
  -2  -2   2         82.68         97.43         2.44 o
  -1  -2   2         32.87         24.52         1.42 o
   0  -2   2        691.34        710.75         4.83 o
   1  -2   2       3006.49       3018.38        29.37 o
   2  -2   2       8570.25       8188.34        27.27 o
   3  -2   2          0.80          1.21         0.62 o
   4  -2   2        200.04        187.96         9.66 o
   5  -2   2          0.01          0.52         0.65 o
   6  -2   2          0.09          0.50         1.03 o
   7  -2   2         26.67         27.20         2.87 o
   8  -2   2         61.67         83.04         3.70 o
  -7  -1   2        111.54        118.28         7.71 o
  -6  -1   2         30.11         30.90         3.08 o
  -5  -1   2        253.93        270.64         8.81 o
  -4  -1   2        349.30        373.58        16.43 o
  -3  -1   2         85.63         84.16         3.80 o
  -2  -1   2         10.08         12.08         1.13 o
  -1  -1   2       2968.64       3059.18        24.06 o
   0  -1   2      11592.88      10947.72        18.23 o
   1  -1   2       8246.67       7631.46        20.11 o
   2  -1   2       7679.01       7227.85        22.17 o
   3  -1   2         90.44        120.38        19.20 o
   4  -1   2         83.18         92.40         4.68 o
   5  -1   2         81.14         78.82         6.69 o
   6  -1   2          7.45         10.61         2.89 o
   7  -1   2          0.01          0.90         0.87 o
   8  -1   2         15.14         22.00         2.48 o
  -8   0   2         40.24         46.49         3.72 o
  -7   0   2          0.08          1.55         1.74 o
  -6   0   2         80.22         77.60         7.18 o
  -5   0   2        139.65        123.75         6.12 o
  -4   0   2         35.13         44.72         4.50 o
  -3   0   2        975.72        974.57        27.32 o
  -2   0   2       3339.73       3223.26        21.41 o
  -1   0   2        514.03        513.37         6.78 o
   0   0   2        256.14        294.23         5.07 o
   1   0   2       1258.47       1154.63         6.70 o
   2   0   2        459.36        469.65         6.98 o
   3   0   2         92.98         80.46         4.29 o
   4   0   2         66.60         72.09         4.24 o
   5   0   2         70.97         63.76         6.27 o
   6   0   2          3.58          4.78         1.53 o
   7   0   2        176.33        179.46         6.61 o
  -8   1   2         27.26         32.84         2.32 o
  -7   1   2          0.00          0.03         1.42 o
  -6   1   2         43.49         51.06         4.05 o
  -5   1   2         63.11         54.13         4.12 o
  -4   1   2        939.13        879.95        19.71 o
  -3   1   2          7.60          6.53         1.05 o
  -2   1   2       1190.51       1045.07        10.35 o
  -1   1   2       2427.09       1905.10        15.51 o
   0   1   2          0.56          1.31         0.40 o
   1   1   2       1385.19       1286.75        55.54 o
   2   1   2        656.60        593.37        25.05 o
   3   1   2        426.31        397.85         8.76 o
   4   1   2        111.12        109.07         4.51 o
   5   1   2         10.96          7.38         1.57 o
   6   1   2         57.10         60.94         7.96 o
   7   1   2          3.29          1.98         1.03 o
  -8   2   2          7.59         11.94         2.42 o
  -7   2   2          5.95          8.19         2.69 o
  -6   2   2        745.94        726.94        14.71 o
  -5   2   2        362.95        366.09        20.63 o
  -4   2   2        499.04        507.59         8.45 o
  -3   2   2         48.15         54.99         1.98 o
  -2   2   2        576.12        665.14        12.38 o
  -1   2   2       3024.05       2802.76        22.12 o
   0   2   2       4834.20       5103.20        30.25 o
   1   2   2         39.59         30.87         0.94 o
   2   2   2          5.98         11.37         2.06 o
   3   2   2        475.64        405.94        13.81 o
   4   2   2        232.42        230.02         8.60 o
   5   2   2          0.01          0.79         0.69 o
   6   2   2         24.28         22.73         3.66 o
   7   2   2         12.96         12.22         2.17 o
  -8   3   2         48.05         50.02         4.56 o
  -7   3   2          1.11          0.92         1.26 o
  -6   3   2        397.98        389.20        14.70 o
  -5   3   2        534.01        489.86        11.98 o
  -4   3   2         71.93         74.98         3.07 o
  -3   3   2        341.94        300.31         5.90 o
  -2   3   2         10.27         12.71         2.01 o
  -1   3   2          1.94          2.87         0.74 o
   0   3   2         16.09         17.58         1.61 o
   1   3   2        593.48        646.00        19.49 o
   2   3   2        389.48        433.69         7.54 o
   3   3   2        670.23        679.78        20.74 o
   4   3   2          0.86          0.10         0.90 o
   5   3   2         18.25         16.15         3.38 o
   6   3   2          0.00         -0.38         1.03 o
   7   3   2         34.55         42.63         3.28 o
  -8   4   2        105.67        115.67         6.57 o
  -7   4   2         37.84         38.90         3.40 o
  -6   4   2          0.23          1.14         1.16 o
  -5   4   2        302.99        320.86         7.60 o
  -4   4   2         31.10         29.81         2.26 o
  -3   4   2          7.69         10.16         0.88 o
  -2   4   2         59.82         56.95         3.17 o
  -1   4   2       1432.73       1599.25        12.44 o
   0   4   2          9.25         13.76         2.16 o
   1   4   2       2293.21       2480.60        60.03 o
   2   4   2        741.48        781.86        13.52 o
   3   4   2          1.80          2.49         0.96 o
   4   4   2         45.04         37.36         3.32 o
   5   4   2         48.60         44.94         5.16 o
   6   4   2         10.49         14.97         2.59 o
  -8   5   2          0.19          0.67         0.52 o
  -7   5   2          1.17          1.98         1.11 o
  -6   5   2         77.86         73.29         6.56 o
  -5   5   2         79.74         76.96         8.11 o
  -4   5   2        118.82        122.73        14.91 o
  -3   5   2        204.99        190.61         5.10 o
  -2   5   2        495.79        505.12         8.16 o
  -1   5   2        244.25        251.44         6.87 o
   0   5   2          4.38          7.70         1.29 o
   1   5   2          0.56          2.69         1.07 o
   2   5   2        105.26        108.55         5.54 o
   3   5   2          2.70          2.23         0.77 o
   4   5   2         63.34         61.91         4.23 o
   5   5   2         79.53         77.57         4.18 o
   6   5   2         24.83         25.77         2.59 o
  -8   6   2          9.26         11.38         1.84 o
  -7   6   2          1.21          2.02         0.92 o
  -6   6   2          0.79          1.66         1.70 o
  -5   6   2         15.83         13.98         2.04 o
  -4   6   2        276.74        266.45         6.06 o
  -3   6   2        138.17        150.56         5.15 o
  -2   6   2          1.43          0.90         0.90 o
  -1   6   2        513.55        554.00        11.41 o
   0   6   2        248.73        303.17         8.85 o
   1   6   2          9.75         10.87         1.76 o
   2   6   2          0.22         -0.88         0.88 o
   3   6   2        101.70         95.82         5.22 o
   4   6   2         33.08         27.69         2.76 o
   5   6   2          0.17          0.48         0.47 o
  -7   7   2         11.93         12.13         2.28 o
  -6   7   2         11.44         17.27         3.50 o
  -5   7   2        322.45        308.27         9.30 o
  -4   7   2        141.29        132.41         6.08 o
  -3   7   2          4.63          5.15         1.08 o
  -2   7   2         64.18         64.21         4.29 o
  -1   7   2         32.76         32.67         3.12 o
   0   7   2         76.96         80.72         3.95 o
   1   7   2          5.14          2.65         1.64 o
   2   7   2          6.65          6.11         1.93 o
   3   7   2          6.45          4.49         1.78 o
   4   7   2         56.85         52.66         4.83 o
  -7   8   2          0.37          0.84         1.03 o
  -6   8   2        151.65        161.53         8.79 o
  -5   8   2          1.03          1.96         1.05 o
  -4   8   2         63.68         62.68         6.11 o
  -3   8   2        116.13        104.72         5.34 o
  -2   8   2         79.48         64.58         5.98 o
  -1   8   2         80.05         74.10         5.83 o
   0   8   2         31.49         36.69         4.69 o
   1   8   2          0.91          2.18         1.53 o
   2   8   2          2.83          0.94         1.15 o
   3   8   2          3.25          2.24         1.20 o
   4   8   2          9.10          7.54         1.59 o
  -7   9   2          0.49          0.29         0.67 o
  -6   9   2         54.80         67.72         5.18 o
  -5   9   2         76.09         77.50         4.48 o
  -4   9   2        300.70        314.24        13.38 o
  -3   9   2         23.24         25.08         2.19 o
  -2   9   2         14.87         11.90         2.83 o
  -1   9   2         15.44         14.29         3.10 o
   0   9   2        170.54        159.80         9.84 o
   1   9   2        156.55        135.37         8.73 o
   2   9   2          7.34          6.15         1.89 o
   3   9   2         22.24         27.46         3.10 o
  -6  10   2        174.40        152.84         6.73 o
  -5  10   2         22.67         28.75         3.75 o
  -4  10   2          1.71          5.33         1.94 o
  -3  10   2          0.42          1.00         0.84 o
  -2  10   2         46.52         44.52         3.44 o
  -1  10   2          0.06          0.57         0.98 o
   0  10   2         90.09         99.22         7.23 o
   1  10   2          1.72          2.75         1.51 o
   2  10   2          5.54          6.83         1.60 o
  -5  11   2         22.77         23.03         2.82 o
  -4  11   2          0.11          0.54         1.12 o
  -3  11   2          0.04          0.62         1.28 o
  -2  11   2         29.68         30.60         3.47 o
  -1  11   2         44.92         51.81         2.69 o
   0  11   2         44.13         43.65         4.18 o
   1  11   2         89.62        111.73         5.74 o
  -3  12   2         10.47          9.66         1.74 o
  -2  12   2          1.52         -0.89         0.89 o
   2 -13   3          0.87          0.25         0.72 o
   3 -13   3         18.60         17.40         2.12 o
  -1 -12   3          0.01         -0.54         0.80 o
   0 -12   3          3.57          5.66         1.50 o
   1 -12   3          6.98          6.77         1.84 o
   2 -12   3          6.39         11.28         2.40 o
   3 -12   3          2.13          1.89         1.28 o
   4 -12   3         29.15         29.25         3.25 o
  -2 -11   3          9.64         10.60         1.82 o
  -1 -11   3          3.74          3.60         0.89 o
   0 -11   3          2.60          3.69         1.44 o
   1 -11   3         12.17         11.75         2.49 o
   2 -11   3          0.17          7.30         2.59 o
   3 -11   3        173.28        161.81         9.00 o
   4 -11   3        101.15         99.97         6.86 o
   5 -11   3          8.46         11.54         2.43 o
  -3 -10   3          0.93         -0.09         0.74 o
  -2 -10   3          5.56          3.57         1.36 o
  -1 -10   3         20.14         17.63         2.07 o
   0 -10   3          1.93          2.10         0.88 o
   1 -10   3          0.02          1.16         1.58 o
   2 -10   3          0.03          1.28         1.10 o
   3 -10   3         71.20         63.27         6.04 o
   4 -10   3         61.24         55.88         5.49 o
   5 -10   3          2.73          3.51         1.79 o
   6 -10   3          8.70          4.61         1.65 o
  -4  -9   3          0.26          0.33         0.71 o
  -3  -9   3          0.05         -1.25         1.40 o
  -2  -9   3          1.37          2.80         1.06 o
  -1  -9   3         78.26         79.24         4.75 o
   0  -9   3        746.53        798.82        21.03 o
   1  -9   3          0.25          2.04         3.79 o
   2  -9   3         44.95         43.06         3.56 o
   3  -9   3         23.17         19.02         3.35 o
   4  -9   3         70.47         57.07         3.97 o
   5  -9   3         19.89         21.80         3.28 o
   6  -9   3         27.84         25.83         3.71 o
   7  -9   3          3.84          4.17         1.41 o
  -5  -8   3         13.18         12.48         1.81 o
  -4  -8   3          3.63          1.86         1.24 o
  -3  -8   3          6.21          2.95         1.54 o
  -2  -8   3       1296.87       1262.85        26.85 o
  -1  -8   3        193.12        182.46         5.75 o
   0  -8   3         51.63         46.44         3.48 o
   1  -8   3         26.34         23.03         2.04 o
   2  -8   3         42.65         39.25         2.76 o
   3  -8   3        311.95        283.87        10.62 o
   4  -8   3         23.38         17.59         3.23 o
   5  -8   3         34.34         32.79         5.31 o
   6  -8   3         24.95         25.14         4.02 o
   7  -8   3         42.31         41.68         4.29 o
  -5  -7   3        101.34        105.72         6.40 o
  -4  -7   3        255.99        256.31         8.42 o
  -3  -7   3        129.25        119.64         6.02 o
  -2  -7   3         63.90         61.91         4.15 o
  -1  -7   3         79.57         80.27         4.96 o
   0  -7   3        277.35        342.27        14.33 o
   1  -7   3         77.78         76.11         4.29 o
   2  -7   3        486.57        490.17        11.41 o
   3  -7   3        401.90        409.63        11.07 o
   4  -7   3         10.00          6.43         1.99 o
   5  -7   3         26.57         34.50         4.53 o
   6  -7   3         37.27         32.25         3.36 o
   7  -7   3          0.12          6.35         1.98 o
  -6  -6   3        143.65        145.36         6.20 o
  -5  -6   3         26.71         26.06         3.92 o
  -4  -6   3         78.28         81.03         4.91 o
  -3  -6   3        299.31        303.90         9.29 o
  -2  -6   3         38.08         41.68         3.53 o
  -1  -6   3          4.19          2.59         0.79 o
   0  -6   3        976.27       1101.77        15.27 o
   1  -6   3        218.90        237.28         5.74 o
   2  -6   3          5.56          5.32         1.17 o
   3  -6   3        646.47        689.68        13.49 o
   4  -6   3         47.63         51.02         5.55 o
   5  -6   3         39.86         34.86         4.13 o
   6  -6   3         96.44         93.12         5.12 o
   7  -6   3         35.77         37.96         4.36 o
   8  -6   3         21.19         20.98         2.40 o
  -6  -5   3         32.86         31.82         3.53 o
  -5  -5   3        104.45        104.00         7.89 o
  -4  -5   3          1.95          2.39         1.58 o
  -3  -5   3         83.34         80.59         4.97 o
  -2  -5   3         51.40         62.54         3.22 o
  -1  -5   3          5.81          8.27         1.02 o
   0  -5   3        206.70        248.42         4.40 o
   1  -5   3          0.45          1.23         0.59 o
   2  -5   3          4.49          9.36         1.13 o
   3  -5   3        333.74        321.54         9.52 o
   4  -5   3         12.52         14.19         1.96 o
   5  -5   3         30.23         26.08         3.65 o
   6  -5   3          5.20          4.78         1.94 o
   7  -5   3         13.64         18.29         3.11 o
   8  -5   3          1.76          2.82         1.17 o
  -6  -4   3          2.00          2.33         1.35 o
  -5  -4   3         80.41         75.75         6.85 o
  -4  -4   3          3.93          3.62         1.04 o
  -3  -4   3          8.56         10.44         2.40 o
  -2  -4   3         32.59         22.26         2.11 o
  -1  -4   3       2366.18       2522.85        18.46 o
   0  -4   3          0.98          1.89         0.38 o
   1  -4   3        671.05        647.00         8.21 o
   2  -4   3        668.10        619.61         6.33 o
   3  -4   3        341.14        335.92         6.32 o
   4  -4   3         59.72         48.45         2.46 o
   5  -4   3         12.67          9.77         2.17 o
   6  -4   3          2.30          3.77         1.06 o
   7  -4   3          3.61         11.19         2.83 o
   8  -4   3          6.57          3.32         1.04 o
  -7  -3   3         12.09          9.71         1.82 o
  -6  -3   3         25.96         32.01         3.00 o
  -5  -3   3        161.38        158.08         6.92 o
  -4  -3   3         64.21         60.66         4.38 o
  -3  -3   3          1.54          5.75         1.88 o
  -2  -3   3          0.00          1.25         0.52 o
  -1  -3   3         81.92         78.84         2.45 o
   0  -3   3         18.60         14.31         0.79 o
   1  -3   3        598.31        598.41         5.89 o
   2  -3   3        550.40        572.70         5.11 o
   3  -3   3        165.35        148.18         3.61 o
   4  -3   3          2.29          2.53         0.55 o
   5  -3   3          3.84          5.43         2.30 o
   6  -3   3          3.22          4.00         1.84 o
   7  -3   3         18.96         18.56         2.36 o
   8  -3   3         49.35         56.28         4.30 o
  -7  -2   3         20.27         18.28         1.98 o
  -6  -2   3         43.97         42.30         3.57 o
  -5  -2   3          3.52          3.11         1.11 o
  -4  -2   3         55.58         58.53         5.95 o
  -3  -2   3          3.53          5.13         0.92 o
  -2  -2   3       1870.35       1933.48        36.21 o
  -1  -2   3         21.21         17.91         1.19 o
   0  -2   3        172.77        166.70         5.52 o
   1  -2   3       5455.12       5362.09        31.53 o
   2  -2   3       1228.68       1239.05         9.67 o
   3  -2   3        106.16        115.83         3.60 o
   4  -2   3        386.99        374.54         9.59 o
   5  -2   3         96.28        109.70         7.82 o
   6  -2   3         57.65         46.40         5.40 o
   7  -2   3         64.72         69.05         4.32 o
   8  -2   3         23.00         30.66         2.98 o
  -7  -1   3         15.16         11.87         1.67 o
  -6  -1   3         47.41         48.40         3.84 o
  -5  -1   3        135.30        125.12         6.27 o
  -4  -1   3         89.37         89.33         4.72 o
  -3  -1   3        171.72        179.06         9.04 o
  -2  -1   3        967.68        909.73         6.36 o
  -1  -1   3       1046.50       1049.89         6.23 o
   0  -1   3       4223.54       3994.74        11.54 o
   1  -1   3       2488.73       2280.60         6.53 o
   2  -1   3       5715.06       5637.26        64.20 o
   3  -1   3        349.27        362.98         6.00 o
   4  -1   3        333.42        368.02        13.89 o
   5  -1   3          1.13          3.15         1.44 o
   6  -1   3         62.46         59.76         4.38 o
   7  -1   3         18.23         17.30         2.24 o
  -8   0   3         18.27         16.52         2.27 o
  -7   0   3         44.59         51.03         5.46 o
  -6   0   3          1.62          0.68         0.87 o
  -5   0   3         18.64         13.40         1.62 o
  -4   0   3        101.16        109.18         7.10 o
  -3   0   3         34.20         38.19         2.41 o
  -2   0   3        211.27        226.11         6.50 o
  -1   0   3       1725.99       1623.90        13.66 o
   0   0   3         37.54         27.71         1.93 o
   1   0   3          2.41          2.66         0.67 o
   2   0   3         58.35         70.05         2.73 o
   3   0   3        272.51        274.86         6.87 o
   4   0   3         75.42         67.45         6.12 o
   5   0   3         61.47         58.10         5.92 o
   6   0   3          4.50          6.33         1.59 o
   7   0   3         15.80         19.69         2.16 o
  -8   1   3         54.10         55.55         2.94 o
  -7   1   3          3.69          3.01         2.30 o
  -6   1   3          1.25          2.08         1.41 o
  -5   1   3        211.82        224.20         8.23 o
  -4   1   3        807.12        855.54        13.43 o
  -3   1   3        155.96        198.81         5.62 o
  -2   1   3       1590.55       1624.90        20.25 o
  -1   1   3       4781.89       4760.95        26.16 o
   0   1   3       1237.08       1268.52        14.90 o
   1   1   3        976.35        858.96        11.89 o
   2   1   3        695.64        680.00        13.99 o
   3   1   3        388.83        375.06        12.51 o
   4   1   3         31.99         33.84         3.33 o
   5   1   3        117.90        121.30         6.11 o
   6   1   3         17.28         14.10         2.13 o
   7   1   3         22.16         22.18         2.03 o
  -8   2   3          5.08          4.93         1.75 o
  -7   2   3          2.00          0.68         1.26 o
  -6   2   3        391.99        402.91        10.91 o
  -5   2   3          3.56          5.88         1.55 o
  -4   2   3        101.39         97.25         3.82 o
  -3   2   3        163.59        153.60         6.58 o
  -2   2   3       2244.26       1923.69        21.66 o
  -1   2   3        204.60        199.96         6.17 o
   0   2   3       2977.10       3190.72        26.29 o
   1   2   3        847.96        811.82        27.34 o
   2   2   3        112.01        118.23         6.33 o
   3   2   3         82.28         74.57         6.06 o
   4   2   3        163.71        170.45         6.84 o
   5   2   3         43.23         43.68         3.67 o
   6   2   3          4.26          4.07         1.23 o
   7   2   3         43.49         55.38         4.25 o
  -8   3   3        369.23        420.49        12.68 o
  -7   3   3         14.05         12.87         1.98 o
  -6   3   3          7.62          6.00         1.85 o
  -5   3   3          0.02          0.23         1.78 o
  -4   3   3          4.20          5.20         0.96 o
  -3   3   3       1585.09       1621.15        16.41 o
  -2   3   3        180.78        165.74         6.99 o
  -1   3   3        899.04        893.75        15.40 o
   0   3   3       1864.91       2006.01        53.99 o
   1   3   3       1448.71       1688.99        16.37 o
   2   3   3         14.97         20.41         1.61 o
   3   3   3         39.05         42.36         3.38 o
   4   3   3          6.04          4.74         1.88 o
   5   3   3        249.23        236.58        12.00 o
   6   3   3         15.04         19.29         3.11 o
  -8   4   3         14.13         22.58         3.01 o
  -7   4   3          0.40         -0.22         1.05 o
  -6   4   3         50.83         55.85         5.81 o
  -5   4   3          4.75          3.74         1.21 o
  -4   4   3        157.25        154.36         5.14 o
  -3   4   3        117.42        120.67         6.37 o
  -2   4   3          2.13          2.23         0.75 o
  -1   4   3       1497.30       1724.65        38.18 o
   0   4   3         51.59         72.64         3.22 o
   1   4   3         44.83         45.57         3.09 o
   2   4   3         49.03         62.47         3.94 o
   3   4   3          0.05          0.98         0.53 o
   4   4   3        265.46        255.12         8.43 o
   5   4   3         34.26         37.95         4.65 o
   6   4   3          0.08         -0.38         0.97 o
  -8   5   3         29.23         26.52         1.97 o
  -7   5   3         15.15         11.90         3.89 o
  -6   5   3          5.29         12.28         3.44 o
  -5   5   3         38.00         37.96         4.02 o
  -4   5   3         21.17         21.32         2.04 o
  -3   5   3        491.29        486.26         8.71 o
  -2   5   3          0.06          0.91         0.71 o
  -1   5   3        294.14        338.44         9.74 o
   0   5   3        202.31        217.13         6.93 o
   1   5   3         22.43         27.71         4.02 o
   2   5   3          3.42          2.68         1.44 o
   3   5   3         13.76         12.37         1.97 o
   4   5   3         10.10          8.42         1.77 o
   5   5   3         26.04         24.12         3.39 o
  -7   6   3         10.74         10.17         1.69 o
  -6   6   3          0.39          4.05         2.34 o
  -5   6   3         52.88         47.86         3.70 o
  -4   6   3        159.17        155.08         8.29 o
  -3   6   3         67.45         67.75         4.36 o
  -2   6   3        206.53        199.76         8.90 o
  -1   6   3        165.95        178.54         6.75 o
   0   6   3         90.89        109.74         5.59 o
   1   6   3         74.54         77.08         4.83 o
   2   6   3        561.80        569.21        12.54 o
   3   6   3          2.09          0.84         1.31 o
   4   6   3        115.36        102.85         5.50 o
   5   6   3         27.43         23.73         2.82 o
  -7   7   3         39.33         42.62         3.87 o
  -6   7   3        102.04        100.38         7.52 o
  -5   7   3         78.72         64.38         4.47 o
  -4   7   3         55.73         54.59         3.96 o
  -3   7   3         19.59         22.20         2.48 o
  -2   7   3          9.21         11.73         1.97 o
  -1   7   3        239.10        234.71         8.01 o
   0   7   3          3.25          2.36         1.56 o
   1   7   3         30.88         27.26         2.79 o
   2   7   3        210.36        193.57         7.39 o
   3   7   3         34.99         30.40         2.85 o
   4   7   3          5.30          4.45         0.92 o
  -7   8   3         34.79         38.77         3.69 o
  -6   8   3        284.89        304.18        11.94 o
  -5   8   3         19.95         16.54         2.67 o
  -4   8   3          0.00         -0.67         1.10 o
  -3   8   3        336.30        322.89         9.55 o
  -2   8   3        126.92        118.57         6.53 o
  -1   8   3         12.47         11.20         2.85 o
   0   8   3        117.62        101.94         7.88 o
   1   8   3          3.20          1.80         1.35 o
   2   8   3         11.29         15.48         3.12 o
   3   8   3          8.04          8.18         1.87 o
  -7   9   3          5.76          2.69         1.02 o
  -6   9   3        144.95        168.17         7.97 o
  -5   9   3        131.99        126.05         5.61 o
  -4   9   3          3.78          3.86         2.00 o
  -3   9   3         63.39         50.43         3.83 o
  -2   9   3         70.34         68.12         6.36 o
  -1   9   3         57.62         39.18         4.98 o
   0   9   3         37.62         37.16         4.72 o
   1   9   3          1.86          2.38         1.49 o
   2   9   3          0.30          0.37         1.29 o
   3   9   3         50.47         61.29         4.17 o
  -6  10   3          0.63          1.21         0.82 o
  -5  10   3         19.04         18.75         2.01 o
  -4  10   3          0.00          1.53         1.37 o
  -3  10   3         69.37         70.86         6.28 o
  -2  10   3         51.64         44.56         5.09 o
  -1  10   3         41.71         36.47         4.51 o
   0  10   3          4.22          5.85         2.02 o
   1  10   3         23.87         30.91         3.72 o
   2  10   3          6.51         10.38         1.86 o
  -5  11   3          5.13          7.94         1.77 o
  -4  11   3         93.81        105.63         6.33 o
  -3  11   3          0.78          0.57         1.07 o
  -2  11   3         47.01         46.30         4.51 o
  -1  11   3         30.40         35.83         2.07 o
   0  11   3          9.25         11.72         1.48 o
   2 -13   4          0.28          0.39         0.71 o
   3 -13   4          4.30          5.32         1.29 o
  -1 -12   4         17.43         20.89         2.32 o
   0 -12   4          0.90          3.02         1.48 o
   1 -12   4         49.55         54.01         4.63 o
   2 -12   4         34.72         36.64         4.02 o
   3 -12   4          8.11          5.82         1.75 o
   4 -12   4         30.81         27.25         3.19 o
   5 -12   4         19.67         24.85         2.48 o
  -2 -11   4          3.04          4.08         1.24 o
  -1 -11   4          2.37          1.93         1.23 o
   0 -11   4         40.96         41.36         4.50 o
   1 -11   4          0.01          1.89         0.94 o
   2 -11   4        145.09        127.24         5.83 o
   3 -11   4          5.86          5.01         1.85 o
   4 -11   4         16.28         14.42         2.59 o
   5 -11   4         42.10         47.87         4.48 o
  -3 -10   4          0.03         -0.39         0.90 o
  -2 -10   4         44.71         56.73         3.47 o
  -1 -10   4         11.35         13.17         1.88 o
   0 -10   4         74.11         74.42         6.40 o
   1 -10   4        533.77        525.87        12.14 o
   2 -10   4          9.59         10.96         1.97 o
   3 -10   4         72.14         68.92         6.20 o
   4 -10   4          0.53         -2.01         2.01 o
   5 -10   4          0.01          1.50         1.29 o
   6 -10   4          1.33          0.90         1.08 o
  -4  -9   4          0.01         -0.62         0.93 o
  -3  -9   4          0.01         -1.66         1.66 o
  -2  -9   4        143.72        150.65         8.98 o
  -1  -9   4         11.30         14.73         3.07 o
   0  -9   4          2.21          3.90         2.91 o
   1  -9   4         19.83         17.22         2.35 o
   2  -9   4          8.87          8.02         1.44 o
   3  -9   4         71.60         70.13         4.42 o
   4  -9   4         10.60          8.42         2.11 o
   5  -9   4          0.21          2.49         2.04 o
   6  -9   4          0.86          0.06         1.02 o
   7  -9   4         28.61         33.29         3.36 o
  -5  -8   4          2.12          4.19         1.18 o
  -4  -8   4         95.77         99.93         6.75 o
  -3  -8   4        117.26        123.01         8.36 o
  -2  -8   4         89.95         81.66         4.96 o
  -1  -8   4          4.71          6.58         1.22 o
   0  -8   4         52.89         51.24         3.69 o
   1  -8   4        145.27        125.04         6.70 o
   2  -8   4          0.99          1.09         1.38 o
   3  -8   4         15.64         10.03         1.74 o
   4  -8   4        221.42        203.60         7.55 o
   5  -8   4         42.38         46.89         3.76 o
   6  -8   4         14.96         13.73         3.03 o
   7  -8   4         18.97         15.93         2.67 o
  -5  -7   4         49.66         60.00         4.86 o
  -4  -7   4        281.58        270.59        12.03 o
  -3  -7   4          0.02         -0.10         0.87 o
  -2  -7   4        372.84        349.02        13.84 o
  -1  -7   4         25.62         23.29         2.74 o
   0  -7   4         47.39         55.64         5.89 o
   1  -7   4        290.31        321.00         9.00 o
   2  -7   4         72.62         61.47         4.19 o
   3  -7   4        118.82        128.48         8.83 o
   4  -7   4         28.13         22.50         2.54 o
   5  -7   4         54.15         57.22         4.59 o
   6  -7   4          2.34         -0.06         1.38 o
   7  -7   4          5.12          4.77         1.84 o
  -6  -6   4         61.26         62.83         4.22 o
  -5  -6   4         29.61         26.69         3.77 o
  -4  -6   4          0.08          0.48         0.89 o
  -3  -6   4         42.93         36.78         3.29 o
  -2  -6   4         35.58         28.54         2.95 o
  -1  -6   4         99.97         98.56         4.98 o
   0  -6   4        219.00        241.31         7.23 o
   1  -6   4        995.78       1179.18        13.46 o
   2  -6   4          0.99          3.01         1.05 o
   3  -6   4         10.19          9.13         2.31 o
   4  -6   4          9.07          9.45         2.52 o
   5  -6   4         41.69         36.58         4.72 o
   6  -6   4        100.83         99.97         7.81 o
   7  -6   4          5.79          8.89         1.52 o
  -6  -5   4          0.32         -0.50         1.07 o
  -5  -5   4         61.64         61.23         4.46 o
  -4  -5   4          0.21          0.91         0.82 o
  -3  -5   4          2.98          1.99         0.70 o
  -2  -5   4        105.66         95.09         4.96 o
  -1  -5   4        142.68        154.81         5.64 o
   0  -5   4        307.38        341.33         5.24 o
   1  -5   4        296.50        340.84         6.44 o
   2  -5   4        111.42        153.33         6.17 o
   3  -5   4        236.42        258.11         9.29 o
   4  -5   4         33.75         28.88         2.80 o
   5  -5   4         14.67         17.76         2.16 o
   6  -5   4          9.16          6.77         2.31 o
   7  -5   4          2.53          4.12         1.08 o
   8  -5   4          6.16          5.43         1.34 o
  -6  -4   4          0.78          0.08         1.27 o
  -5  -4   4         98.54         89.13         7.49 o
  -4  -4   4        128.60        126.75         9.16 o
  -3  -4   4        103.73         93.55         7.25 o
  -2  -4   4        180.41        194.96         6.31 o
  -1  -4   4        288.03        308.88         7.31 o
   0  -4   4        354.50        378.59         5.68 o
   1  -4   4        326.37        321.95         6.90 o
   2  -4   4        668.94        708.13         9.80 o
   3  -4   4        357.24        349.27         8.24 o
   4  -4   4          1.57          2.77         0.79 o
   5  -4   4        167.85        161.86         9.63 o
   6  -4   4          0.97          0.43         0.99 o
   7  -4   4          0.53          2.05         1.93 o
   8  -4   4         11.02         10.63         1.85 o
  -7  -3   4          7.35          5.84         1.46 o
  -6  -3   4         18.02         16.88         2.22 o
  -5  -3   4         75.54         62.67         4.66 o
  -4  -3   4         37.18         39.45         2.85 o
  -3  -3   4       2314.63       2420.66        34.72 o
  -2  -3   4          4.08          5.89         1.08 o
  -1  -3   4         55.12         63.29         2.42 o
   0  -3   4         27.23         24.50         1.78 o
   1  -3   4       2886.42       2798.04         9.14 o
   2  -3   4        293.48        317.95         5.01 o
   3  -3   4        276.19        303.63         5.54 o
   4  -3   4        353.75        336.90         7.51 o
   5  -3   4         18.44         19.59         3.26 o
   6  -3   4         13.96         15.67         3.13 o
   7  -3   4          2.48          0.79         0.77 o
   8  -3   4         19.54         21.31         2.54 o
  -7  -2   4         13.27         17.69         2.43 o
  -6  -2   4         27.69         31.12         3.06 o
  -5  -2   4          7.60          9.05         1.76 o
  -4  -2   4         71.70         74.20         6.74 o
  -3  -2   4        126.56        129.85         7.69 o
  -2  -2   4         35.45         47.43         1.97 o
  -1  -2   4        184.86        175.55         3.44 o
   0  -2   4         39.43         35.49         2.60 o
   1  -2   4        117.25        117.57         2.37 o
   2  -2   4        341.21        381.28         6.26 o
   3  -2   4         27.02         24.27         1.74 o
   4  -2   4       1180.64       1120.37        42.48 o
   5  -2   4         67.09         77.63         6.65 o
   6  -2   4         19.26         22.43         4.05 o
   7  -2   4          0.21          0.96         0.86 o
  -7  -1   4          4.54          3.30         0.99 o
  -6  -1   4          6.46          3.52         2.01 o
  -5  -1   4          3.35          4.67         1.29 o
  -4  -1   4         68.24         67.37         4.10 o
  -3  -1   4        378.31        390.33        19.10 o
  -2  -1   4        208.13        191.98         4.51 o
  -1  -1   4       1252.12       1184.87         9.23 o
   0  -1   4        753.96        802.85        26.23 o
   1  -1   4        400.10        344.78         6.12 o
   2  -1   4        216.59        228.29         3.90 o
   3  -1   4       1354.87       1337.83        29.39 o
   4  -1   4         81.55         92.66         7.28 o
   5  -1   4         23.02         20.42         3.59 o
   6  -1   4          5.38          2.68         1.22 o
   7  -1   4         15.56         13.43         1.88 o
  -8   0   4         13.54         20.00         2.39 o
  -7   0   4          2.30          1.25         1.24 o
  -6   0   4        103.27        100.35         5.54 o
  -5   0   4         23.15         24.70         2.69 o
  -4   0   4         75.31         71.59         4.04 o
  -3   0   4        133.65        128.98         3.77 o
  -2   0   4         62.72         72.33         2.71 o
  -1   0   4        293.43        279.25         6.00 o
   0   0   4        549.64        607.36         5.68 o
   1   0   4        619.63        611.91         5.47 o
   2   0   4          4.35          9.14         1.16 o
   3   0   4        190.93        166.88        13.69 o
   4   0   4         62.58         76.10         5.91 o
   5   0   4          0.02          0.73         0.72 o
   6   0   4          1.06          0.46         0.75 o
   7   0   4          2.32          3.02         0.97 o
  -8   1   4         20.46         21.62         2.71 o
  -7   1   4         16.19         13.38         2.98 o
  -6   1   4        271.95        288.64        29.29 o
  -5   1   4          0.85          0.79         0.69 o
  -4   1   4        109.97        125.83         5.39 o
  -3   1   4       1876.09       1990.14        75.37 o
  -2   1   4       3119.78       2851.33        25.68 o
  -1   1   4        165.13        140.54         8.81 o
   0   1   4         10.36          9.60         1.01 o
   1   1   4          2.14          4.42         0.51 o
   2   1   4        174.32        182.43        11.98 o
   3   1   4         28.74         26.70         3.50 o
   4   1   4          0.19         -0.10         1.83 o
   5   1   4          0.01          0.52         0.82 o
   6   1   4         46.67         41.00         3.42 o
   7   1   4          8.31          6.73         1.12 o
  -8   2   4         22.03         21.18         2.91 o
  -7   2   4          7.04          8.26         2.54 o
  -6   2   4          8.54          9.27         2.49 o
  -5   2   4        193.74        206.43         9.99 o
  -4   2   4        349.58        362.14        10.86 o
  -3   2   4        340.66        341.86        11.04 o
  -2   2   4          0.84          0.43         0.78 o
  -1   2   4         29.89         21.38         1.37 o
   0   2   4        187.36        184.45         9.09 o
   1   2   4       1380.33       1570.92        81.03 o
   2   2   4         13.51         20.18         1.89 o
   3   2   4        792.69        690.91        19.34 o
   4   2   4        209.31        230.43         8.10 o
   5   2   4         23.01         23.82         2.77 o
   6   2   4        101.00        108.24         5.13 o
   7   2   4          5.48          7.92         1.55 o
  -8   3   4          4.22          4.95         1.77 o
  -7   3   4         12.61         11.48         1.93 o
  -6   3   4          0.02          0.13         1.29 o
  -5   3   4         18.61         18.77         3.07 o
  -4   3   4          2.33          4.60         2.48 o
  -3   3   4        280.40        297.56         7.60 o
  -2   3   4       1793.95       1763.88        24.16 o
  -1   3   4        677.54        728.00        14.64 o
   0   3   4        100.64        101.29         5.71 o
   1   3   4         29.74         28.29         3.47 o
   2   3   4         34.34         49.15         3.29 o
   3   3   4        549.28        503.53        17.43 o
   4   3   4         36.55         33.91         4.64 o
   5   3   4         15.54         15.81         3.31 o
   6   3   4         83.92         92.70         6.30 o
  -8   4   4         13.09         12.62         2.25 o
  -7   4   4          3.98          5.63         1.47 o
  -6   4   4         60.33         56.69         5.81 o
  -5   4   4         13.94         17.26         2.21 o
  -4   4   4         29.52         31.39         3.03 o
  -3   4   4          6.10          3.81         1.11 o
  -2   4   4        106.26        109.94         4.73 o
  -1   4   4        317.48        378.10         8.14 o
   0   4   4        232.63        257.28        10.02 o
   1   4   4        100.39        120.29         7.47 o
   2   4   4         39.08         37.79         3.17 o
   3   4   4        255.78        249.51        11.81 o
   4   4   4        309.81        295.01        13.38 o
   5   4   4         16.60         15.54         3.06 o
   6   4   4         42.89         43.83         3.72 o
  -8   5   4          0.53          2.36         1.16 o
  -7   5   4          6.38          3.43         1.22 o
  -6   5   4          3.36          4.40         2.14 o
  -5   5   4         37.42         32.69         3.09 o
  -4   5   4        147.91        150.82         6.84 o
  -3   5   4        752.94        784.20        11.59 o
  -2   5   4         39.86         45.15         2.73 o
  -1   5   4          0.57          1.19         0.70 o
   0   5   4         22.19         32.87         4.04 o
   1   5   4         78.69         85.87         4.80 o
   2   5   4        186.44        186.85         7.05 o
   3   5   4        410.21        388.51        27.91 o
   4   5   4         11.66         10.65         2.59 o
   5   5   4         13.31         13.72         2.52 o
  -7   6   4         25.45         34.24         4.16 o
  -6   6   4          3.49          3.54         2.04 o
  -5   6   4        113.44        106.83         5.57 o
  -4   6   4         43.45         49.21         3.67 o
  -3   6   4         11.48          9.90         1.43 o
  -2   6   4        201.15        201.84         7.77 o
  -1   6   4          5.07          4.13         1.13 o
   0   6   4         22.52         24.65         2.78 o
   1   6   4         21.64         19.13         2.29 o
   2   6   4          4.41          3.00         1.93 o
   3   6   4         61.84         58.03         4.05 o
   4   6   4         23.81         21.73         2.24 o
   5   6   4         16.11         17.59         2.26 o
  -7   7   4         21.70         20.87         2.15 o
  -6   7   4         49.41         56.33         5.68 o
  -5   7   4          4.59          3.56         1.33 o
  -4   7   4        208.70        210.44        11.91 o
  -3   7   4         87.21         90.11         8.18 o
  -2   7   4         67.26         58.03         5.66 o
  -1   7   4         93.33         79.50         6.66 o
   0   7   4        131.06        130.26         6.02 o
   1   7   4          8.69          8.29         1.61 o
   2   7   4         46.30         39.79         3.42 o
   3   7   4         14.97         15.53         1.99 o
   4   7   4          0.50          1.07         0.58 o
  -7   8   4         18.35         19.87         2.52 o
  -6   8   4          0.32         -0.78         1.13 o
  -5   8   4          7.82          9.11         1.83 o
  -4   8   4         98.17         88.68         5.22 o
  -3   8   4         20.29         21.57         3.35 o
  -2   8   4        414.16        381.77        25.56 o
  -1   8   4         10.39         11.78         2.76 o
   0   8   4        356.38        327.36        14.01 o
   1   8   4         23.69         22.62         2.54 o
   2   8   4          0.63          0.89         0.89 o
   3   8   4         70.05         56.56         4.58 o
  -6   9   4         54.26         63.04         4.81 o
  -5   9   4         74.21         77.79         4.38 o
  -4   9   4          1.79          4.10         2.11 o
  -3   9   4         29.80         26.19         4.11 o
  -2   9   4        160.55        155.53         9.66 o
  -1   9   4          0.97          0.12         1.50 o
   0   9   4         35.96         44.09         5.13 o
   1   9   4          1.92          1.59         1.23 o
   2   9   4         85.83         82.51         5.68 o
  -5  10   4          0.00          0.67         0.68 o
  -4  10   4          0.98          2.05         1.70 o
  -3  10   4          6.64          8.51         2.41 o
  -2  10   4         11.53         10.74         2.56 o
  -1  10   4         23.57         26.17         4.83 o
   0  10   4          1.22          1.10         1.29 o
   1  10   4         31.16         31.20         3.45 o
  -5  11   4         28.83         33.99         3.01 o
  -4  11   4         21.84         27.39         3.14 o
  -3  11   4         14.64         15.73         2.56 o
  -2  11   4         38.72         34.33         3.76 o
  -1  11   4          6.76          3.98         0.87 o
   0  11   4         38.63         53.59         6.24 o
   2 -13   5         23.38         34.02         3.00 o
   3 -13   5          7.33          7.61         1.55 o
   0 -12   5          9.21         12.96         1.60 o
   1 -12   5          3.67          5.49         1.25 o
   2 -12   5          1.56          3.45         1.44 o
   3 -12   5          0.01          0.74         1.19 o
   4 -12   5          1.08          0.23         0.98 o
  -2 -11   5          0.00          1.48         0.92 o
  -1 -11   5          3.61          3.55         1.46 o
   0 -11   5          5.43          7.69         2.11 o
   1 -11   5         41.65         44.98         3.43 o
   2 -11   5          4.59          4.99         1.41 o
   3 -11   5          2.08          1.85         1.17 o
   4 -11   5          2.28         -1.97         1.97 o
   5 -11   5         10.06         18.27         3.06 o
   6 -11   5         42.74         42.94         3.46 o
  -3 -10   5          0.71          1.25         0.74 o
  -2 -10   5          8.33          7.10         1.29 o
  -1 -10   5          0.07          1.82         1.38 o
   0 -10   5         42.40         57.26        12.96 o
   1 -10   5         22.02         27.77         7.42 o
   2 -10   5         22.98         24.08         2.29 o
   3 -10   5          0.27          2.89         5.00 o
   4 -10   5        127.33        111.14         7.67 o
   5 -10   5          2.50          4.50         4.01 o
   6 -10   5          5.78          3.65         1.29 o
  -4  -9   5          0.74          0.21         0.68 o
  -3  -9   5         77.67         85.17         6.24 o
  -2  -9   5        128.64        128.33         8.20 o
  -1  -9   5        162.01        145.98         9.12 o
   0  -9   5        226.06        233.86         8.11 o
   1  -9   5         16.25         14.24         2.12 o
   2  -9   5        200.07        168.80         5.57 o
   3  -9   5         11.50         11.22         1.87 o
   4  -9   5         55.86         47.34         3.65 o
   5  -9   5         65.86         71.06         6.32 o
   6  -9   5          0.00          0.20         1.16 o
   7  -9   5          3.46          3.68         0.89 o
  -5  -8   5         18.89         20.22         2.31 o
  -4  -8   5          0.98          1.43         1.27 o
  -3  -8   5          0.22          0.17         0.65 o
  -2  -8   5          3.30          5.12         1.34 o
  -1  -8   5         17.66         21.02         2.58 o
   0  -8   5        142.08        149.90         6.31 o
   1  -8   5        355.68        333.78         9.20 o
   2  -8   5         66.31         58.15         3.14 o
   3  -8   5         59.76         50.09         3.60 o
   4  -8   5         53.55         45.28         3.61 o
   5  -8   5          2.11          5.40         5.20 o
   6  -8   5         22.78         24.94         3.75 o
   7  -8   5         18.44         20.05         4.20 o
  -5  -7   5          3.76          2.68         1.23 o
  -4  -7   5          1.34         -0.20         0.83 o
  -3  -7   5        155.71        148.85         6.67 o
  -2  -7   5          0.01          0.00         1.00 o
  -1  -7   5        839.51        838.70        15.98 o
   0  -7   5        595.93        683.75        20.72 o
   1  -7   5         19.33         18.64         2.32 o
   2  -7   5          6.75         10.33         2.57 o
   3  -7   5         15.91         12.15         2.90 o
   4  -7   5        169.05        161.50         7.28 o
   5  -7   5          6.25          2.23         1.34 o
   6  -7   5         22.03         19.01         3.57 o
   7  -7   5          0.99         -0.33         1.17 o
  -6  -6   5          3.66          3.42         1.23 o
  -5  -6   5         60.78         62.10         5.67 o
  -4  -6   5          0.60         -0.60         0.98 o
  -3  -6   5        149.29        135.64         6.30 o
  -2  -6   5         64.18         67.79         4.58 o
  -1  -6   5          2.89          4.42         1.36 o
   0  -6   5         10.49          3.34         1.44 o
   1  -6   5        592.51        656.38        12.34 o
   2  -6   5          4.26          2.25         1.62 o
   3  -6   5        551.52        549.89        17.69 o
   4  -6   5         10.02         10.08         2.33 o
   5  -6   5        100.36        101.53         7.77 o
   6  -6   5          7.37          5.49         1.39 o
   7  -6   5         65.75         66.02         3.77 o
  -6  -5   5          5.18          4.87         1.64 o
  -5  -5   5         76.58         77.26         4.61 o
  -4  -5   5          9.52          7.05         1.53 o
  -3  -5   5         33.01         31.57         4.25 o
  -2  -5   5          0.91          2.61         1.12 o
  -1  -5   5        476.13        541.24        10.64 o
   0  -5   5        207.12        256.62        13.85 o
   1  -5   5        108.25        127.78         5.47 o
   2  -5   5          0.07          0.48         0.54 o
   3  -5   5        967.38        976.37        22.25 o
   4  -5   5        127.89        136.10         8.97 o
   5  -5   5          5.87          5.84         2.13 o
   6  -5   5          0.22         -0.37         0.79 o
   7  -5   5          5.83          6.03         1.37 o
  -6  -4   5          0.00          1.18         1.47 o
  -5  -4   5         70.86         64.67         4.34 o
  -4  -4   5         13.70          8.47         2.43 o
  -3  -4   5         29.99         27.68         4.06 o
  -2  -4   5         19.68         19.48         2.12 o
  -1  -4   5        491.88        562.30        15.78 o
   0  -4   5        457.82        528.21         7.81 o
   1  -4   5        165.72        171.61         5.24 o
   2  -4   5        924.22       1042.29        31.23 o
   3  -4   5        273.32        284.93         6.13 o
   4  -4   5        115.02        102.52         4.36 o
   5  -4   5        110.39         95.90         7.44 o
   6  -4   5          4.83          3.79         1.15 o
   7  -4   5          0.32         -1.75         1.75 o
  -7  -3   5          1.17          2.29         1.21 o
  -6  -3   5         36.81         39.99         4.75 o
  -5  -3   5          9.21          4.05         1.80 o
  -4  -3   5         83.34         68.63         6.26 o
  -3  -3   5         17.97         20.90         2.23 o
  -2  -3   5        118.85        117.17         4.68 o
  -1  -3   5        186.70        199.75         4.41 o
   0  -3   5        120.95        123.26         4.10 o
   1  -3   5         15.89         11.72         1.09 o
   2  -3   5       1161.26       1228.85        24.97 o
   3  -3   5       2923.30       3025.69        29.69 o
   4  -3   5        323.42        326.97        13.14 o
   5  -3   5          4.06          5.95         1.89 o
   6  -3   5        140.07        140.77         6.42 o
   7  -3   5        105.69        115.88         5.09 o
  -7  -2   5         20.35         21.70         2.08 o
  -6  -2   5         77.67         74.29         4.64 o
  -5  -2   5        408.56        398.36        11.39 o
  -4  -2   5         62.39         70.27         6.68 o
  -3  -2   5        133.68        130.25        11.84 o
  -2  -2   5        326.91        363.71        13.99 o
  -1  -2   5       1451.18       1535.03         8.83 o
   0  -2   5       1321.03       1304.18        10.72 o
   1  -2   5        306.35        320.15         3.88 o
   2  -2   5         14.82         14.34         1.29 o
   3  -2   5       1762.83       1758.94        16.52 o
   4  -2   5          1.55          0.84         0.70 o
   5  -2   5          0.39          1.17         0.86 o
   6  -2   5         17.48         16.70         2.31 o
   7  -2   5          3.37          2.63         1.08 o
  -7  -1   5        136.91        142.23         5.53 o
  -6  -1   5         28.26         26.59         2.92 o
  -5  -1   5         19.07         12.66         1.97 o
  -4  -1   5         67.16         54.03         5.24 o
  -3  -1   5         13.55         14.78         1.74 o
  -2  -1   5         51.73         66.42         2.76 o
  -1  -1   5          0.73          2.22         0.53 o
   0  -1   5         92.61         84.17         3.77 o
   1  -1   5        209.09        219.06         2.54 o
   2  -1   5        318.38        314.01         6.60 o
   3  -1   5        130.34        148.39         4.38 o
   4  -1   5          6.13          5.86         2.01 o
   5  -1   5         25.27         19.82         2.56 o
   6  -1   5         33.73         28.31         3.03 o
   7  -1   5         23.87         25.26         2.32 o
  -7   0   5          0.91          1.91         1.64 o
  -6   0   5          6.86          8.36         2.20 o
  -5   0   5         18.62         15.26         3.15 o
  -4   0   5         38.17         36.57         2.38 o
  -3   0   5         74.33         56.70         3.24 o
  -2   0   5        342.55        382.90         7.14 o
  -1   0   5         42.96         47.91         2.74 o
   0   0   5        912.71        955.75         8.02 o
   1   0   5        657.74        663.77         7.23 o
   2   0   5        265.40        267.02         5.38 o
   3   0   5        228.06        212.91         6.97 o
   4   0   5        152.23        145.41         6.77 o
   5   0   5          1.50          1.10         0.96 o
   6   0   5          3.53          3.25         1.25 o
   7   0   5          4.46          3.27         0.82 o
  -8   1   5         20.25         19.00         2.45 o
  -7   1   5         29.17         34.67         4.49 o
  -6   1   5        150.44        154.21         5.96 o
  -5   1   5        114.73        106.98         7.16 o
  -4   1   5        103.61        100.70         4.99 o
  -3   1   5         59.14         68.26         5.04 o
  -2   1   5        405.23        412.36        10.22 o
  -1   1   5       1908.46       2106.80        14.58 o
   0   1   5          4.79          3.40         1.04 o
   1   1   5         18.49         29.09         2.11 o
   2   1   5        165.41        140.06         7.32 o
   3   1   5         54.74         44.63         4.77 o
   4   1   5        108.84        104.04         8.42 o
   5   1   5         19.15         14.66         2.28 o
   6   1   5          1.13          0.64         0.84 o
   7   1   5          0.01         -0.06         0.62 o
  -8   2   5         68.01         75.19         5.06 o
  -7   2   5        169.46        172.59         9.94 o
  -6   2   5        164.13        180.53         9.89 o
  -5   2   5         13.35         11.41         2.54 o
  -4   2   5        537.11        502.89        32.67 o
  -3   2   5        184.62        186.03         8.39 o
  -2   2   5        239.51        264.17         8.93 o
  -1   2   5        468.49        529.78         7.58 o
   0   2   5        137.49        137.68         4.64 o
   1   2   5         14.42         22.46         2.96 o
   2   2   5        672.44        579.53        16.10 o
   3   2   5          0.00          2.23         1.35 o
   4   2   5        240.36        240.85         8.56 o
   5   2   5         10.22          9.41         1.75 o
   6   2   5          5.38          6.16         1.26 o
  -8   3   5          0.29         -0.39         0.76 o
  -7   3   5          0.08         -0.80         0.91 o
  -6   3   5        306.79        327.78        13.53 o
  -5   3   5         88.44         90.71         6.88 o
  -4   3   5        215.30        192.52        12.51 o
  -3   3   5        259.63        241.82        10.15 o
  -2   3   5        472.25        497.23        13.64 o
  -1   3   5        175.61        189.28         8.27 o
   0   3   5        651.00        646.59        15.21 o
   1   3   5         46.48         39.82         4.19 o
   2   3   5         19.32         19.08         3.22 o
   3   3   5        235.10        241.23         8.06 o
   4   3   5          3.08          3.07         1.13 o
   5   3   5          0.04         -0.19         1.11 o
   6   3   5         29.14         32.46         3.57 o
  -8   4   5          0.68          0.19         0.69 o
  -7   4   5         15.89         16.43         2.19 o
  -6   4   5        145.49        148.48         9.22 o
  -5   4   5         47.52         48.40         4.25 o
  -4   4   5        334.39        320.37         9.79 o
  -3   4   5        457.79        435.39        22.70 o
  -2   4   5         32.31         38.54         2.92 o
  -1   4   5         85.02         77.64         3.92 o
   0   4   5        257.16        269.25        10.95 o
   1   4   5          0.89          4.02         1.51 o
   2   4   5         27.82         23.92         3.91 o
   3   4   5         43.78         38.03         3.37 o
   4   4   5         13.41         10.25         2.70 o
   5   4   5          4.90          2.36         1.56 o
   6   4   5         11.05         12.37         1.84 o
  -8   5   5         20.09         18.75         2.39 o
  -7   5   5         28.56         30.21         3.89 o
  -6   5   5         74.52         75.16         6.76 o
  -5   5   5          0.19         -0.10         1.47 o
  -4   5   5          1.08          2.27         1.09 o
  -3   5   5         10.46         14.36         2.11 o
  -2   5   5          0.01          0.64         0.69 o
  -1   5   5         76.07         66.51         5.33 o
   0   5   5         38.30         56.19         5.55 o
   1   5   5        651.86        660.79        25.51 o
   2   5   5        145.64        141.33         5.04 o
   3   5   5        162.66        166.05         8.52 o
   4   5   5         42.01         35.14         4.45 o
   5   5   5         15.64         16.34         2.52 o
  -7   6   5         30.33         32.28         3.73 o
  -6   6   5          4.87          7.00         2.54 o
  -5   6   5        348.14        353.33        14.32 o
  -4   6   5        168.97        180.45         8.20 o
  -3   6   5         69.93         67.17         3.48 o
  -2   6   5         26.85         23.45         2.17 o
  -1   6   5        948.66        956.77        23.18 o
   0   6   5         41.40         44.39         2.79 o
   1   6   5         11.73         15.06         1.73 o
   2   6   5         97.64         86.53         5.03 o
   3   6   5         47.75         41.45         3.34 o
   4   6   5          1.13          2.42         1.32 o
  -7   7   5         43.76         48.13         2.99 o
  -6   7   5         63.41         65.40         5.86 o
  -5   7   5        133.44        128.55         8.76 o
  -4   7   5        326.48        314.97        15.95 o
  -3   7   5          0.83          4.53         1.06 o
  -2   7   5        150.22        147.11        14.56 o
  -1   7   5         40.55         32.30         4.38 o
   0   7   5        107.81        124.74         4.82 o
   1   7   5         55.44         53.22         3.96 o
   2   7   5         84.44         69.63         4.39 o
   3   7   5         11.74         10.36         1.57 o
   4   7   5         13.07         14.51         2.04 o
  -7   8   5         14.64         19.16         2.40 o
  -6   8   5          3.50          3.26         1.61 o
  -5   8   5          1.23          0.49         1.06 o
  -4   8   5        249.57        244.20        10.08 o
  -3   8   5         68.71         72.28         4.55 o
  -2   8   5         13.90         14.47         2.19 o
  -1   8   5          0.22         -1.55         1.55 o
   0   8   5        167.93        138.27         9.11 o
   1   8   5         11.39          8.46         2.46 o
   2   8   5         12.43         11.46         2.46 o
   3   8   5         14.58         15.99         2.22 o
  -6   9   5          0.90          0.42         1.10 o
  -5   9   5         51.17         44.78         3.25 o
  -4   9   5          1.24          1.24         1.48 o
  -3   9   5          0.02         -0.65         0.93 o
  -2   9   5         87.40         86.46         6.72 o
  -1   9   5         23.40         19.80         3.65 o
   0   9   5          0.07         -0.29         1.05 o
   1   9   5         43.01         39.53         4.27 o
   2   9   5         14.97         14.58         2.25 o
  -5  10   5         34.54         40.72         2.59 o
  -4  10   5         30.78         30.49         3.79 o
  -3  10   5          9.17          6.28         1.22 o
  -2  10   5         18.81         20.89         2.27 o
  -1  10   5         44.90         45.26         4.71 o
   0  10   5        100.94        108.95         4.77 o
   1  10   5         31.01         32.87         3.37 o
  -4  11   5          1.43          1.61         0.92 o
  -3  11   5         17.68         26.54         2.97 o
  -2  11   5          7.69         11.76         2.13 o
  -1  11   5          1.36          1.31         0.90 o
   2 -13   6         28.65         30.31         2.72 o
   3 -13   6         63.58         70.82         4.08 o
  -1 -12   6        102.91        130.91         5.59 o
   0 -12   6         15.71         20.83         1.89 o
   1 -12   6         54.49         58.43         3.36 o
   2 -12   6         23.06         19.33         2.86 o
   3 -12   6          2.69          0.29         1.37 o
   4 -12   6          0.31          3.55         1.61 o
  -2 -11   6         11.11         17.13         2.22 o
  -1 -11   6         32.10         33.54         3.67 o
   0 -11   6         10.31          8.58         1.45 o
   1 -11   6          8.88         10.12         1.71 o
   2 -11   6        108.91         98.85         5.01 o
   3 -11   6          5.84          7.64         2.21 o
   4 -11   6         10.06          7.25         2.18 o
   5 -11   6         11.52         10.51         2.13 o
   6 -11   6          0.64          2.04         0.94 o
  -3 -10   6          4.78          5.24         0.87 o
  -2 -10   6          0.45          0.70         0.80 o
  -1 -10   6         34.43         30.82         4.02 o
   0 -10   6         42.39         47.70         7.86 o
   1 -10   6          8.64         12.76         1.73 o
   2 -10   6          0.25          2.18         0.90 o
   3 -10   6         10.91         13.48         2.60 o
   4 -10   6         76.56         68.10         6.02 o
   5 -10   6          7.35          6.86         1.98 o
   6 -10   6          0.85          0.58         1.38 o
  -4  -9   6          8.48         10.32         1.81 o
  -3  -9   6          0.59         -1.10         1.23 o
  -2  -9   6         22.39         21.23         2.44 o
  -1  -9   6         51.18         53.33         4.61 o
   0  -9   6        713.14        784.11        35.92 o
   1  -9   6         17.21         13.99         3.09 o
   2  -9   6         42.87         36.12         2.62 o
   3  -9   6          0.39         -0.02         0.84 o
   4  -9   6         18.91         16.59         2.20 o
   5  -9   6          0.65          2.17         2.59 o
   6  -9   6         11.56          8.60         2.20 o
   7  -9   6          5.94          6.63         1.47 o
  -4  -8   6         11.15         10.97         2.37 o
  -3  -8   6         18.52         13.39         1.96 o
  -2  -8   6         21.29         21.50         2.95 o
  -1  -8   6        210.78        194.96         7.42 o
   0  -8   6         38.12         40.27         3.33 o
   1  -8   6        185.71        186.64         6.98 o
   2  -8   6          0.80         -0.46         0.89 o
   3  -8   6        102.44         98.83         4.15 o
   4  -8   6         18.56         12.56         2.04 o
   5  -8   6         11.98          7.38         2.47 o
   6  -8   6          2.09          1.33         1.54 o
   7  -8   6          0.73          0.49         0.51 o
  -5  -7   6         16.71         14.94         1.71 o
  -4  -7   6         11.31         10.17         1.78 o
  -3  -7   6          3.15          2.14         0.93 o
  -2  -7   6         31.44         29.36         4.22 o
  -1  -7   6        146.97        133.79         5.85 o
   0  -7   6         25.04         37.14         4.98 o
   1  -7   6        247.05        282.69        13.41 o
   2  -7   6         15.17         15.64         3.13 o
   3  -7   6          1.40          1.16         0.96 o
   4  -7   6         97.87         92.46         5.14 o
   5  -7   6        145.51        129.55         9.07 o
   6  -7   6          0.06         -0.65         1.28 o
   7  -7   6         15.41         15.32         2.52 o
  -6  -6   6          0.43          0.11         0.65 o
  -5  -6   6         13.29         13.43         1.88 o
  -4  -6   6         14.41         11.37         2.99 o
  -3  -6   6         52.26         44.42         3.69 o
  -2  -6   6        205.28        206.32        10.96 o
  -1  -6   6         50.80         52.45         3.70 o
   0  -6   6          7.69          9.72         2.27 o
   1  -6   6          0.72          2.43         0.94 o
   2  -6   6        349.27        403.36        14.66 o
   3  -6   6         62.83         62.56         6.20 o
   4  -6   6        104.56         92.10         4.98 o
   5  -6   6         77.39         73.50         6.76 o
   6  -6   6         59.87         52.76         4.81 o
   7  -6   6          1.37          2.21         0.93 o
  -6  -5   6          2.56          2.50         1.27 o
  -5  -5   6        161.78        167.56         6.74 o
  -4  -5   6         88.89         91.18         5.26 o
  -3  -5   6         23.08         21.37         3.52 o
  -2  -5   6         56.46         61.96         4.14 o
  -1  -5   6        260.21        312.26         8.92 o
   0  -5   6        155.77        200.77         9.27 o
   1  -5   6         74.51         75.36         3.97 o
   2  -5   6          1.11          0.45         0.66 o
   3  -5   6        248.78        269.64        12.02 o
   4  -5   6          0.17          2.77         0.96 o
   5  -5   6         35.89         33.88         3.71 o
   6  -5   6         18.53         21.08         2.51 o
   7  -5   6         16.12         15.12         1.79 o
  -6  -4   6         10.32         10.24         2.43 o
  -5  -4   6         93.56         89.13         5.09 o
  -4  -4   6          3.74          2.63         1.59 o
  -3  -4   6        186.29        206.90         7.72 o
  -2  -4   6        505.23        559.07        22.30 o
  -1  -4   6         42.72         50.95         3.28 o
   0  -4   6       1041.10       1223.21        14.94 o
   1  -4   6       1007.32       1077.54        18.27 o
   2  -4   6         76.94         82.47         4.11 o
   3  -4   6          9.17         14.84         1.88 o
   5  -4   6        133.27        124.47         6.10 o
   6  -4   6        193.29        200.83         7.52 o
   7  -4   6         17.91         15.79         2.82 o
  -7  -3   6          5.74          7.92         1.68 o
  -6  -3   6          6.95          5.21         1.92 o
  -5  -3   6          7.11          7.41         2.30 o
  -4  -3   6         66.19         61.35         4.13 o
  -3  -3   6          0.04          0.53         0.62 o
  -2  -3   6         47.07         54.38         3.31 o
  -1  -3   6         96.68        105.82         3.32 o
   0  -3   6         92.11        107.88         3.37 o
   1  -3   6        299.39        270.82         7.18 o
   2  -3   6        158.58        157.73         4.92 o
   3  -3   6        169.57        168.80         4.93 o
   4  -3   6         20.24         16.37         2.26 o
   5  -3   6        123.95        111.27         6.14 o
   6  -3   6         91.05         94.50         7.69 o
   7  -3   6          6.81          5.45         1.75 o
  -7  -2   6          5.80          5.94         1.63 o
  -6  -2   6          9.24          8.76         1.68 o
  -5  -2   6        148.13        138.52         9.29 o
  -4  -2   6         45.45         40.84         5.26 o
  -3  -2   6         44.62         43.59         3.38 o
  -2  -2   6         12.37         12.64         1.56 o
  -1  -2   6        559.27        516.01         8.83 o
   0  -2   6        168.02        179.48         5.26 o
   1  -2   6         42.75         40.50         1.61 o
   2  -2   6        897.32        945.20        13.60 o
   3  -2   6        181.20        173.05         5.04 o
   4  -2   6        328.33        324.23        12.42 o
   5  -2   6        363.88        368.44        29.28 o
   6  -2   6          8.46         12.38         2.01 o
   7  -2   6          2.93          2.02         0.83 o
  -7  -1   6          0.23          0.03         0.87 o
  -6  -1   6          8.27          8.20         1.66 o
  -5  -1   6         14.01         13.14         2.12 o
  -4  -1   6        101.69         87.74         6.83 o
  -3  -1   6        850.62        858.51        62.90 o
  -2  -1   6        260.53        246.41         8.03 o
  -1  -1   6          2.22          2.33         0.54 o
   0  -1   6        204.13        213.80         4.10 o
   1  -1   6        837.89        857.82         7.23 o
   2  -1   6         22.75         27.02         1.47 o
   3  -1   6          6.20          8.65         1.40 o
   4  -1   6          3.50          2.79         1.33 o
   5  -1   6        140.33        146.68        10.52 o
   6  -1   6          1.11          0.77         0.75 o
   7  -1   6          0.93          1.03         2.01 o
  -7   0   6          8.13          8.59         2.89 o
  -6   0   6         44.98         45.31         3.77 o
  -5   0   6          0.01          3.21         1.58 o
  -4   0   6         30.39         25.76         5.90 o
  -3   0   6        125.97        134.58         5.22 o
  -2   0   6          6.66          4.70         0.99 o
  -1   0   6         33.30         55.28         2.54 o
   0   0   6         10.64         17.86         1.24 o
   1   0   6        189.77        221.21         4.20 o
   2   0   6        180.50        177.54         4.76 o
   3   0   6          7.50         10.43         2.17 o
   4   0   6         92.76         88.90         5.05 o
   5   0   6          1.19          0.15         0.74 o
   6   0   6          6.31          6.53         1.43 o
   7   0   6         21.58         21.99         1.45 o
  -7   1   6         21.55         21.99         3.62 o
  -6   1   6         32.76         34.06         3.05 o
  -5   1   6          0.33          1.50         0.75 o
  -4   1   6          2.62          3.76         1.18 o
  -3   1   6        541.84        576.54        14.69 o
  -2   1   6         49.78         64.97         4.37 o
  -1   1   6       1478.66       1646.92        57.65 o
   0   1   6         93.33         97.78         3.74 o
   1   1   6        130.92        135.46         7.65 o
   2   1   6        211.11        223.86         9.66 o
   3   1   6         18.66         13.52         2.79 o
   4   1   6        125.22        132.11         8.95 o
   5   1   6          0.73          0.94         1.32 o
   6   1   6         50.65         50.01         3.48 o
  -8   2   6         13.85         19.35         2.46 o
  -7   2   6         96.27        105.31         7.59 o
  -6   2   6         69.22         67.38         5.99 o
  -5   2   6         40.55         39.06         3.26 o
  -4   2   6        288.18        278.81        22.22 o
  -3   2   6        188.65        189.36         8.86 o
  -2   2   6        260.76        334.90        10.67 o
  -1   2   6        184.93        221.82         7.12 o
   0   2   6        619.68        646.42        40.58 o
   1   2   6        470.91        530.91        14.59 o
   2   2   6          6.70          4.49         1.64 o
   3   2   6        105.47        112.61         5.70 o
   4   2   6         28.36         25.38         2.84 o
   5   2   6        191.02        207.09         7.67 o
   6   2   6        160.96        161.39         5.55 o
  -8   3   6          5.40          5.78         1.50 o
  -7   3   6          5.08          3.33         2.07 o
  -6   3   6          1.90          1.19         1.17 o
  -5   3   6          0.91          4.22         1.66 o
  -4   3   6        130.14        109.76         5.58 o
  -3   3   6        184.12        207.82         9.91 o
  -2   3   6          5.14          6.12         1.78 o
  -1   3   6          0.00          0.36         0.77 o
   0   3   6        156.50        138.00         7.52 o
   1   3   6        287.56        261.35        11.20 o
   2   3   6         88.80         82.14         6.96 o
   3   3   6          1.45          0.62         2.10 o
   4   3   6         32.24         33.14         2.58 o
   5   3   6          2.09          2.10         0.74 o
   6   3   6         78.94         85.61         5.15 o
  -8   4   6          0.01          0.08         0.65 o
  -7   4   6         20.89         24.16         2.49 o
  -6   4   6          2.66          3.80         1.78 o
  -5   4   6        219.64        215.17        17.72 o
  -4   4   6        265.34        289.71         8.49 o
  -3   4   6        239.26        256.26         8.32 o
  -2   4   6        242.16        241.53        10.96 o
  -1   4   6         74.79         76.56         4.09 o
   0   4   6        268.56        251.16        11.13 o
   1   4   6         51.33         56.63         5.65 o
   2   4   6          9.50          7.38         1.57 o
   3   4   6          0.04          1.14         1.22 o
   4   4   6         54.26         48.58         3.68 o
   5   4   6         31.88         32.00         3.80 o
  -7   5   6         80.61         88.40         6.06 o
  -6   5   6         43.83         42.70         5.00 o
  -5   5   6         12.07         11.84         2.82 o
  -4   5   6        125.99        126.87         4.86 o
  -3   5   6          0.05          0.05         1.11 o
  -2   5   6         10.56          8.01         1.62 o
  -1   5   6         10.66          8.20         2.29 o
   0   5   6        106.30        108.57         8.13 o
   1   5   6          8.14          7.09         1.24 o
   2   5   6        253.93        253.76         6.84 o
   3   5   6        274.41        265.48        15.96 o
   4   5   6          3.94          4.10         1.68 o
   5   5   6          4.28          4.35         1.30 o
  -7   6   6          8.82          9.14         2.06 o
  -6   6   6          0.39          0.93         1.34 o
  -5   6   6          3.56          5.37         2.06 o
  -4   6   6         25.04         22.86         2.59 o
  -3   6   6         80.18         84.35         4.88 o
  -2   6   6        185.31        195.11        10.75 o
  -1   6   6         67.99         60.14         4.02 o
   0   6   6         10.19          6.83         1.17 o
   1   6   6        124.01        131.29         4.99 o
   2   6   6          0.56          0.60         0.64 o
   3   6   6         13.92          8.47         2.28 o
   4   6   6         24.16         23.78         3.06 o
  -7   7   6          1.29          0.76         0.80 o
  -6   7   6          3.71          2.60         1.80 o
  -5   7   6          2.64          0.92         1.14 o
  -4   7   6          6.80          6.61         1.61 o
  -3   7   6        474.75        472.24        10.05 o
  -2   7   6        346.39        366.94        15.22 o
  -1   7   6        322.17        297.92        13.20 o
   0   7   6        410.54        383.77        10.30 o
   1   7   6         22.17         19.67         1.97 o
   2   7   6         92.21         93.22         4.91 o
   3   7   6         44.52         36.73         3.91 o
  -6   8   6          0.16          2.32         1.50 o
  -5   8   6          1.28          2.57         1.08 o
  -4   8   6          0.64          2.02         1.12 o
  -3   8   6         66.31         63.17         3.55 o
  -2   8   6        103.57         92.71         5.29 o
  -1   8   6        178.15        142.35         9.15 o
   0   8   6          0.99          1.44         1.45 o
   1   8   6         25.15         17.59         3.08 o
   2   8   6         79.30         82.68         5.70 o
  -6   9   6         25.97         31.12         2.99 o
  -5   9   6          2.83          5.63         1.30 o
  -4   9   6         83.47         93.92         6.82 o
  -3   9   6         18.00         17.79         1.83 o
  -2   9   6          0.00         -0.38         0.73 o
  -1   9   6          1.48          0.84         1.00 o
   0   9   6         14.99         14.80         2.83 o
   1   9   6         14.79         16.09         2.61 o
   2   9   6          8.44          9.97         1.79 o
  -5  10   6          0.00          0.95         0.62 o
  -4  10   6          0.71          1.64         1.06 o
  -3  10   6         44.75         44.81         4.45 o
  -2  10   6         90.86        100.76         5.37 o
  -1  10   6          1.76          0.91         0.64 o
   0  10   6          0.48         -0.07         1.00 o
  -3  11   6          2.51          1.98         0.87 o
  -2  11   6         18.53         28.84         2.77 o
  -1 -12   7          7.77          7.41         1.44 o
   0 -12   7          6.05          7.52         1.15 o
   1 -12   7         44.17         55.92         3.67 o
   2 -12   7          9.42          6.94         1.84 o
   3 -12   7          2.02         -0.95         1.23 o
   4 -12   7          7.44         12.40         2.22 o
  -2 -11   7          0.70         -0.58         0.84 o
  -1 -11   7         18.36         18.14         2.73 o
   0 -11   7          2.05          2.74         0.91 o
   1 -11   7          0.24          0.64         0.81 o
   2 -11   7          3.86          3.47         1.14 o
   3 -11   7         14.45          8.90         2.12 o
   4 -11   7          5.43          4.87         1.23 o
   5 -11   7        102.81        107.95         6.20 o
  -3 -10   7          2.74          4.03         1.15 o
  -2 -10   7          2.54          3.00         1.45 o
  -1 -10   7        100.52         90.78         6.91 o
   0 -10   7         52.34         51.68         3.13 o
   1 -10   7          1.53          0.84         1.80 o
   2 -10   7        213.77        189.89         5.84 o
   3 -10   7         88.60         82.46         3.80 o
   4 -10   7          4.23          4.33         2.05 o
   5 -10   7          5.82          5.06         1.15 o
   6 -10   7         30.59         32.44         2.30 o
  -4  -9   7         24.09         28.28         2.71 o
  -3  -9   7         48.61         56.44         4.73 o
  -2  -9   7          1.86          0.86         1.25 o
  -1  -9   7         39.55         41.85         3.89 o
   0  -9   7         51.41         58.89         5.83 o
   1  -9   7         44.99         36.77         2.63 o
   2  -9   7        122.59        107.42         3.80 o
   3  -9   7         11.57          8.10         2.32 o
   4  -9   7          0.54          1.32         1.19 o
   5  -9   7          1.75          1.30         1.19 o
   6  -9   7         28.00         30.82         2.58 o
  -4  -8   7          5.18          6.53         1.23 o
  -3  -8   7         38.04         36.76         3.23 o
  -2  -8   7        179.52        172.47         7.44 o
  -1  -8   7        122.78        126.28         5.98 o
   0  -8   7         53.24         50.00         5.23 o
   1  -8   7          8.64          6.01         3.82 o
   2  -8   7         65.83         50.92         3.84 o
   3  -8   7         22.76         16.90         2.24 o
   4  -8   7         19.32         16.18         2.33 o
   5  -8   7         12.37          7.95         2.56 o
   6  -8   7          5.65          4.57         1.19 o
   7  -8   7          5.17          2.89         1.05 o
  -5  -7   7          4.59          4.19         0.97 o
  -4  -7   7          5.30          4.95         1.26 o
  -3  -7   7         37.02         34.44         3.23 o
  -2  -7   7          8.17          8.59         2.18 o
  -1  -7   7         27.74         19.89         2.29 o
   0  -7   7        234.35        257.40        13.23 o
   1  -7   7          5.17          9.01         2.52 o
   2  -7   7          3.69          6.03         2.02 o
   3  -7   7         23.25         16.20         2.44 o
   4  -7   7         66.37         63.62         4.29 o
   5  -7   7         13.91          8.94         2.69 o
   6  -7   7         23.69         18.33         2.27 o
   7  -7   7          0.14          2.09         1.09 o
  -6  -6   7          0.02          0.36         0.63 o
  -5  -6   7          0.05         -0.77         0.77 o
  -4  -6   7         67.12         67.99         4.50 o
  -3  -6   7        133.17        120.69         6.06 o
  -2  -6   7          4.41          7.92         2.12 o
  -1  -6   7         80.73         83.79         7.21 o
   0  -6   7         65.64         70.78         6.21 o
   1  -6   7          0.71         -1.30         1.30 o
   2  -6   7          0.25          0.58         0.69 o
   3  -6   7          5.97          4.22         1.79 o
   4  -6   7         93.43         81.58         4.79 o
   5  -6   7        283.64        273.85        12.84 o
   6  -6   7          6.00          5.92         2.06 o
   7  -6   7          8.07          6.36         1.11 o
  -6  -5   7          0.07          1.95         1.33 o
  -5  -5   7         65.47         56.50         3.92 o
  -4  -5   7        124.79        116.06         5.97 o
  -3  -5   7          5.62          2.46         1.07 o
  -2  -5   7        336.98        350.76        10.25 o
  -1  -5   7          3.83          2.62         0.88 o
   0  -5   7         45.53         83.65         6.17 o
   1  -5   7          3.17          3.56         1.38 o
   2  -5   7        317.63        351.07        12.81 o
   3  -5   7         49.45         52.50         5.16 o
   4  -5   7       1004.35        945.68        23.36 o
   5  -5   7         34.58         32.65         3.17 o
   6  -5   7          0.79          1.92         1.03 o
   7  -5   7          7.25          6.11         1.66 o
  -6  -4   7          1.26          1.42         1.34 o
  -5  -4   7          2.03          1.64         1.47 o
  -4  -4   7         94.11         82.34         7.19 o
  -3  -4   7        177.19        176.58         7.51 o
  -2  -4   7         56.75         53.97         3.81 o
  -1  -4   7        215.93        224.20        10.49 o
   0  -4   7          0.91          1.42         0.77 o
   1  -4   7        207.86        244.25         6.77 o
   2  -4   7        730.91        781.67        18.80 o
   3  -4   7        640.02        634.21        17.62 o
   4  -4   7        112.80         99.74         5.16 o
   5  -4   7        315.18        307.78         9.52 o
   6  -4   7         37.63         32.60         3.00 o
   7  -4   7         44.05         42.71         4.18 o
  -7  -3   7         15.91         16.01         2.19 o
  -6  -3   7          2.25          0.75         1.14 o
  -5  -3   7         39.47         37.30         4.89 o
  -4  -3   7        351.12        324.67        19.90 o
  -3  -3   7          0.04         -0.18         1.06 o
  -2  -3   7          0.03          0.99         0.58 o
  -1  -3   7        643.19        701.79        14.49 o
   0  -3   7        169.24        212.54         5.00 o
   1  -3   7         92.94        102.57         2.96 o
   2  -3   7        259.53        265.27        10.74 o
   3  -3   7        258.77        269.44        11.67 o
   4  -3   7         51.83         50.06         3.64 o
   5  -3   7         21.28         22.81         2.69 o
   6  -3   7         32.41         28.90         4.17 o
   7  -3   7          1.73          0.60         0.99 o
  -7  -2   7         31.66         37.10         3.60 o
  -6  -2   7         47.51         40.57         5.03 o
  -5  -2   7         54.19         55.32         6.00 o
  -4  -2   7          4.41          5.43         1.17 o
  -3  -2   7         58.47         56.31         3.98 o
  -2  -2   7        165.26        153.57        12.88 o
  -1  -2   7          6.07          2.89         0.88 o
   0  -2   7         74.05         76.11         3.42 o
   1  -2   7         18.93         25.42         1.77 o
   2  -2   7          4.25          2.67         0.76 o
   3  -2   7         61.74         66.20         4.09 o
   4  -2   7         37.36         31.64         5.18 o
   5  -2   7          2.44          4.21         2.07 o
   6  -2   7         96.96        103.13         7.77 o
   7  -2   7         20.82         21.24         2.91 o
  -7  -1   7          1.40          0.38         0.57 o
  -6  -1   7          4.14          1.75         0.99 o
  -5  -1   7         77.80         70.57         3.73 o
  -4  -1   7         88.49         88.60         7.17 o
  -3  -1   7        243.41        210.03        10.24 o
  -2  -1   7        892.84        916.09        61.11 o
  -1  -1   7        301.62        275.21         9.93 o
   0  -1   7         88.43        107.05         3.61 o
   1  -1   7        473.50        507.09        11.01 o
   2  -1   7         21.42         21.25         2.21 o
   3  -1   7        294.17        269.13        11.75 o
   4  -1   7        137.21        134.43        13.84 o
   5  -1   7          2.77          2.50         1.15 o
   6  -1   7         15.57         17.52         2.18 o
   7  -1   7         12.33         12.46         2.05 o
  -7   0   7          3.51          4.02         1.02 o
  -6   0   7        172.64        175.91         7.26 o
  -5   0   7         21.90         22.88         2.58 o
  -4   0   7         50.04         47.88         5.35 o
  -3   0   7        174.56        148.73         5.59 o
  -2   0   7       1922.60       2160.03        58.23 o
  -1   0   7        436.11        476.35         8.97 o
   0   0   7        530.02        591.08        14.31 o
   1   0   7        783.56        867.59        39.24 o
   2   0   7        726.14        751.65        12.42 o
   3   0   7        289.36        268.32        12.33 o
   4   0   7        178.23        180.09         7.54 o
   5   0   7          4.22          1.56         0.98 o
   6   0   7          0.14          0.97         0.82 o
  -7   1   7         33.00         37.03         4.34 o
  -6   1   7         80.97         81.20         6.91 o
  -5   1   7        113.72        122.95         8.57 o
  -4   1   7        327.17        312.49        22.22 o
  -3   1   7        280.70        313.13        10.45 o
  -2   1   7        165.81        182.67         7.76 o
  -1   1   7          4.86          6.44         1.46 o
   0   1   7        128.04        125.72         3.68 o
   1   1   7          9.52          3.82         0.97 o
   2   1   7          0.66          0.01         0.54 o
   3   1   7          9.89          6.44         1.38 o
   4   1   7        195.52        184.01         7.57 o
   5   1   7        191.82        215.70        11.11 o
   6   1   7        140.56        157.62         4.82 o
  -7   2   7         15.39         15.69         2.91 o
  -6   2   7         56.33         59.63         3.98 o
  -5   2   7          2.36          3.14         1.02 o
  -4   2   7        193.29        175.07         7.21 o
  -3   2   7        894.03        925.39        20.46 o
  -2   2   7        381.26        417.39        12.65 o
  -1   2   7         14.30          6.43         1.63 o
   0   2   7        726.39        813.61        12.35 o
   1   2   7         25.78         33.47         3.92 o
   2   2   7        121.81        104.01         7.61 o
   3   2   7         34.36         37.12         3.35 o
   4   2   7         84.08         87.04         5.17 o
   5   2   7          0.29          1.18         0.75 o
   6   2   7         37.21         39.00         2.43 o
  -7   3   7          0.28          0.05         0.73 o
  -6   3   7          6.15          3.10         1.59 o
  -5   3   7         14.64         19.43         2.43 o
  -4   3   7          0.06          2.92         1.07 o
  -3   3   7        299.80        279.85        12.12 o
  -2   3   7         34.76         36.82         4.08 o
  -1   3   7        107.26        101.13         6.95 o
   0   3   7          0.45          1.00         0.94 o
   1   3   7        348.34        340.84        13.58 o
   2   3   7        146.28        143.97         5.10 o
   3   3   7        100.59        103.20         4.53 o
   4   3   7        142.71        139.95         6.51 o
   5   3   7          1.83          2.90         0.99 o
  -7   4   7          0.54          1.96         1.21 o
  -6   4   7         75.99         79.27         6.50 o
  -5   4   7          1.08          1.12         0.64 o
  -4   4   7          1.26          0.03         0.75 o
  -3   4   7          1.06          1.01         0.72 o
  -2   4   7         36.64         34.30         3.34 o
  -1   4   7        215.60        195.83        10.85 o
   0   4   7         30.07         29.95         4.19 o
   1   4   7         18.12         16.16         3.53 o
   2   4   7         20.75         20.75         2.49 o
   3   4   7        107.34        112.87         5.79 o
   4   4   7         10.13          8.85         1.53 o
   5   4   7          9.01         10.34         2.05 o
  -7   5   7          1.69          1.11         1.06 o
  -6   5   7          0.07         -0.50         1.13 o
  -5   5   7        132.57        131.35         8.59 o
  -4   5   7         25.17         26.64         2.32 o
  -3   5   7         30.39         19.88         2.37 o
  -2   5   7        167.91        158.60         8.41 o
  -1   5   7         64.63         63.79         4.03 o
   0   5   7         68.85         77.15         3.70 o
   1   5   7        470.61        456.12         9.14 o
   2   5   7        142.56        125.26         6.05 o
   3   5   7         17.50         16.81         2.20 o
   4   5   7          0.23          1.79         1.04 o
  -7   6   7          0.40          0.48         0.91 o
  -6   6   7         60.05         56.31         5.31 o
  -5   6   7         42.04         51.88         5.43 o
  -4   6   7         85.90         82.72         4.93 o
  -3   6   7        196.15        184.73         6.05 o
  -2   6   7        298.52        311.70        14.13 o
  -1   6   7         54.50         48.07         3.72 o
   0   6   7        177.29        189.48         6.02 o
   1   6   7         46.82         39.44         2.77 o
   2   6   7         52.45         43.83         2.78 o
   3   6   7          0.02         -0.36         1.19 o
   4   6   7          8.11          8.15         1.72 o
  -7   7   7          1.34          0.92         0.54 o
  -6   7   7          3.89          3.79         1.68 o
  -5   7   7         26.90         28.47         3.96 o
  -4   7   7         52.97         55.27         3.32 o
  -3   7   7          6.79          5.70         1.21 o
  -2   7   7          7.08          7.89         2.59 o
  -1   7   7        105.16         97.56         7.19 o
   0   7   7         59.94         68.61         4.40 o
   1   7   7         99.11         78.49         4.52 o
   2   7   7          0.56          0.13         0.68 o
  -6   8   7          4.38          6.76         1.82 o
  -5   8   7        106.30        113.79         5.07 o
  -4   8   7         32.32         34.94         3.14 o
  -3   8   7          7.13          7.15         1.29 o
  -2   8   7         72.04         61.92         3.48 o
  -1   8   7         14.18         11.49         2.80 o
   0   8   7          0.13          0.75         1.16 o
   1   8   7          9.53          9.55         2.35 o
   2   8   7         16.20         15.48         1.64 o
  -5   9   7         42.38         41.42         2.70 o
  -4   9   7         14.12         10.42         2.26 o
  -3   9   7          0.01         -0.57         0.67 o
  -2   9   7          0.70          0.13         0.63 o
  -1   9   7         57.96         64.24         3.84 o
   0   9   7         44.91         54.08         4.99 o
   1   9   7         11.42         16.81         2.60 o
  -4  10   7          3.82          5.27         1.01 o
  -3  10   7          9.88          7.37         1.86 o
  -2  10   7         21.58         23.66         1.60 o
  -1  10   7         90.47        111.31         4.25 o
   0  10   7          6.33          5.27         0.92 o
   0 -12   8          0.65          0.79         0.75 o
   1 -12   8          0.87          1.37         0.86 o
   2 -12   8         17.22         15.57         2.26 o
   3 -12   8          4.58          4.52         1.39 o
  -2 -11   8          5.06          8.05         1.51 o
  -1 -11   8         13.84         17.60         2.63 o
   0 -11   8         36.58         40.69         4.32 o
   1 -11   8         62.45         62.81         3.13 o
   2 -11   8         54.12         55.67         4.50 o
   3 -11   8         45.64         39.64         4.55 o
   4 -11   8         20.77         21.57         6.17 o
   5 -11   8         19.26         20.92         2.66 o
  -3 -10   8         12.75         12.01         1.87 o
  -2 -10   8          0.64          1.47         1.13 o
  -1 -10   8         13.86         20.57         4.84 o
   0 -10   8         26.74         26.10         2.77 o
   1 -10   8        225.87        209.69         6.04 o
   2 -10   8        105.54        111.16         4.74 o
   3 -10   8         33.99         29.49         2.25 o
   4 -10   8          1.14          2.69         4.37 o
   5 -10   8          0.57         -0.39         0.76 o
   6 -10   8         15.44         14.25         1.47 o
  -3  -9   8          4.76          6.04         1.78 o
  -2  -9   8         27.14         35.36         5.97 o
  -1  -9   8         46.60         49.20         3.75 o
   0  -9   8         43.06         40.74         4.88 o
   1  -9   8        174.77        159.37         5.35 o
   2  -9   8        129.77        125.76         4.08 o
   3  -9   8        199.42        193.63         5.85 o
   4  -9   8         47.23         44.05         3.53 o
   5  -9   8          9.97          8.94         1.67 o
   6  -9   8          1.60          1.36         0.68 o
  -4  -8   8          3.84          3.63         1.03 o
  -3  -8   8          0.03          0.59         0.80 o
  -2  -8   8         96.49         93.12         5.46 o
  -1  -8   8          0.85          1.76         1.04 o
   0  -8   8        164.97        184.60        10.21 o
   1  -8   8          5.14          7.63         1.67 o
   2  -8   8          7.34          6.94         1.22 o
   3  -8   8        158.02        140.27         6.20 o
   4  -8   8         60.73         54.41         4.01 o
   5  -8   8          7.85          5.41         2.96 o
   6  -8   8          0.41          0.28         1.15 o
  -5  -7   8          0.10          0.29         0.58 o
  -4  -7   8          6.18          5.71         1.29 o
  -3  -7   8          8.09          5.87         2.21 o
  -2  -7   8          9.35         12.18         2.94 o
  -1  -7   8          7.64          6.86         1.24 o
   0  -7   8         14.37         13.16         2.85 o
   1  -7   8         21.24         19.07         2.47 o
   2  -7   8          7.19          7.77         1.54 o
   3  -7   8         66.40         62.39         4.08 o
   4  -7   8        136.85        132.15         6.07 o
   5  -7   8          6.43          5.94         1.48 o
   6  -7   8        201.63        219.39         6.91 o
   7  -7   8          8.18          7.32         1.51 o
  -5  -6   8          0.02         -0.80         0.84 o
  -4  -6   8          0.07          0.38         0.92 o
  -3  -6   8         74.63         71.92         6.57 o
  -2  -6   8        636.79        590.93        17.30 o
  -1  -6   8        198.50        189.23        10.96 o
   0  -6   8        159.32        198.50        10.59 o
   1  -6   8          0.87          1.68         1.02 o
   2  -6   8         31.42         30.29         4.19 o
   3  -6   8          2.09          4.92         2.91 o
   4  -6   8         92.50         83.45         6.99 o
   5  -6   8          6.64          7.76         1.74 o
   6  -6   8          4.66          3.71         1.68 o
   7  -6   8         12.53          9.78         1.67 o
  -6  -5   8          5.95          4.14         1.28 o
  -5  -5   8          0.43          1.26         1.03 o
  -4  -5   8         41.46         34.28         4.78 o
  -3  -5   8         12.12         14.34         2.09 o
  -2  -5   8        127.11        141.88         6.78 o
  -1  -5   8         74.85         70.70         4.50 o
   0  -5   8        142.48        168.07         6.60 o
   1  -5   8        465.75        512.61        18.25 o
   2  -5   8        133.67        129.44         8.40 o
   3  -5   8        205.53        208.17        10.82 o
   4  -5   8         48.64         55.92         3.94 o
   5  -5   8         83.21         78.91         3.83 o
   6  -5   8          4.38          4.12         1.09 o
   7  -5   8         99.58        102.15         5.54 o
  -6  -4   8          2.54          1.92         1.19 o
  -5  -4   8          9.43         11.45         1.99 o
  -4  -4   8        128.79        106.66         5.66 o
  -3  -4   8          2.81          1.94         1.50 o
  -2  -4   8        182.23        171.10         9.12 o
  -1  -4   8        124.23        131.41         5.73 o
   0  -4   8         10.69         11.40         1.64 o
   1  -4   8         10.12          8.32         2.18 o
   2  -4   8          5.99          5.76         1.78 o
   3  -4   8          1.71          1.89         1.48 o
   4  -4   8        127.57        118.63         4.63 o
   5  -4   8          0.14          0.79         0.89 o
   6  -4   8         18.27         12.81         1.79 o
   7  -4   8          6.48          7.17         1.68 o
  -7  -3   8          0.03          0.37         0.67 o
  -6  -3   8         12.77         11.28         2.55 o
  -5  -3   8         18.55         14.60         3.09 o
  -4  -3   8          9.00          7.24         1.61 o
  -3  -3   8         10.58          7.43         2.30 o
  -2  -3   8          9.48         10.40         2.40 o
  -1  -3   8        147.07        146.66         4.68 o
   0  -3   8        813.09        947.45        11.52 o
   1  -3   8          4.50          2.91         0.76 o
   2  -3   8          3.03          1.13         1.17 o
   3  -3   8         78.61         84.90         6.96 o
   4  -3   8         51.88         46.19         3.64 o
   5  -3   8         96.72         89.75         5.07 o
   6  -3   8         24.36         22.50         3.51 o
   7  -3   8         28.33         27.25         3.06 o
  -7  -2   8          2.69          2.37         0.96 o
  -6  -2   8         12.89         12.19         2.81 o
  -5  -2   8          4.58         12.55         2.97 o
  -4  -2   8          0.60         -0.17         0.84 o
  -3  -2   8          0.05          2.22         1.34 o
  -2  -2   8          3.43          8.21         2.10 o
  -1  -2   8         96.34        108.66         4.78 o
   0  -2   8          4.27          6.28         1.29 o
   1  -2   8        153.60        180.54         8.26 o
   2  -2   8          6.07          5.24         1.27 o
   3  -2   8         50.54         58.03         5.88 o
   4  -2   8         17.80         17.57         2.53 o
   5  -2   8          0.11          0.79         1.23 o
   6  -2   8          1.12         -0.56         1.43 o
   7  -2   8          1.06          2.43         1.05 o
  -7  -1   8          6.06          5.73         1.56 o
  -6  -1   8         32.12         35.81         3.19 o
  -5  -1   8          2.89          8.06         2.39 o
  -4  -1   8          8.50          5.94         1.66 o
  -3  -1   8         39.76         32.64         4.32 o
  -2  -1   8         25.80         26.54         2.46 o
  -1  -1   8         29.96         40.55         4.12 o
   0  -1   8         76.13        108.66         3.83 o
   1  -1   8        877.44        921.68        14.50 o
   2  -1   8        150.63        127.91         5.73 o
   3  -1   8        143.23        122.41         8.23 o
   4  -1   8         69.17         64.01         6.49 o
   5  -1   8         13.32         10.50         1.84 o
   6  -1   8          0.36          1.74         0.84 o
  -7   0   8          0.85          0.86         0.53 o
  -6   0   8        161.59        169.52         6.97 o
  -5   0   8        480.08        455.57        16.69 o
  -4   0   8         50.55         49.15         3.63 o
  -3   0   8         12.37         13.29         2.82 o
  -2   0   8        167.17        179.92         9.23 o
  -1   0   8       1038.64       1091.57        24.80 o
   0   0   8         16.67          9.01         1.08 o
   1   0   8        441.78        433.04        29.85 o
   2   0   8          8.58          6.04         1.58 o
   3   0   8        477.21        460.05        23.06 o
   4   0   8          0.35         -0.12         0.81 o
   5   0   8         96.30         98.24         7.44 o
   6   0   8          0.17          0.49         0.69 o
  -7   1   8          3.99          3.70         1.15 o
  -6   1   8        111.21        111.07         7.91 o
  -5   1   8        442.90        397.45        15.65 o
  -4   1   8          0.08          0.60         1.02 o
  -3   1   8        139.20        130.70         8.74 o
  -2   1   8         23.61         21.11         3.33 o
  -1   1   8        171.38        191.31         4.97 o
   0   1   8        593.16        622.94        13.13 o
   1   1   8        265.02        258.17        10.66 o
   2   1   8         13.55         10.53         1.72 o
   3   1   8        274.70        285.72         9.05 o
   4   1   8         63.15         62.86         4.37 o
   5   1   8         66.09         70.31         4.33 o
   6   1   8        188.49        190.22         4.58 o
  -7   2   8          3.75          1.61         1.07 o
  -6   2   8         31.22         33.60         4.25 o
  -5   2   8          1.57          0.97         1.15 o
  -4   2   8         82.53         75.42         6.83 o
  -3   2   8         25.88         32.18         4.08 o
  -2   2   8        514.54        565.12        15.57 o
  -1   2   8         62.13         45.23         4.58 o
   0   2   8         27.52         35.22         5.10 o
   1   2   8        218.66        190.80         9.93 o
   2   2   8         35.19         34.33         2.20 o
   3   2   8          6.01          6.43         1.50 o
   4   2   8        513.51        537.23        12.55 o
   5   2   8         11.41         11.02         1.36 o
   6   2   8          0.84          2.11         0.96 o
  -7   3   8          0.07         -0.14         0.80 o
  -6   3   8         10.08         12.92         2.58 o
  -5   3   8        256.38        259.02        15.01 o
  -4   3   8          7.57          9.51         3.96 o
  -3   3   8         58.43         57.38         5.66 o
  -2   3   8        424.95        385.05        14.67 o
  -1   3   8         47.05         37.70         4.47 o
   0   3   8         11.81         10.73         2.46 o
   1   3   8         94.87         79.77         6.90 o
   2   3   8        248.66        242.27         8.37 o
   3   3   8        385.66        365.70        11.78 o
   4   3   8         10.66         10.90         1.84 o
   5   3   8         22.98         22.41         2.08 o
  -7   4   8         18.44         19.27         1.92 o
  -6   4   8          3.88          4.51         1.73 o
  -5   4   8        386.67        379.90        10.44 o
  -4   4   8        154.40        162.62         8.74 o
  -3   4   8         10.29         10.49         2.72 o
  -2   4   8         53.13         46.35         2.57 o
  -1   4   8          3.27          2.12         1.35 o
   0   4   8         17.15         17.81         2.20 o
   1   4   8         88.47         87.77         5.05 o
   2   4   8        164.26        142.87         6.54 o
   3   4   8          8.53          8.92         1.75 o
   4   4   8          7.80          5.48         1.23 o
   5   4   8         65.11         81.69         4.84 o
  -7   5   8          0.01          0.51         1.01 o
  -6   5   8         12.89         13.83         2.60 o
  -5   5   8         14.12         11.59         2.29 o
  -4   5   8         18.45         18.86         2.32 o
  -3   5   8        266.29        289.89        10.17 o
  -2   5   8        110.77        103.05         8.08 o
  -1   5   8        379.52        361.55        10.40 o
   0   5   8        287.44        269.07         7.09 o
   1   5   8        633.76        597.88        13.04 o
   2   5   8         13.65         12.31         2.03 o
   3   5   8          6.45          7.04         1.46 o
   4   5   8         17.61         17.37         2.64 o
  -7   6   8         19.68         22.76         2.49 o
  -6   6   8         59.35         55.49         4.98 o
  -5   6   8         25.36         18.84         3.24 o
  -4   6   8         15.61         13.84         1.79 o
  -3   6   8         11.06         10.31         1.56 o
  -2   6   8         55.37         59.57         6.29 o
  -1   6   8         39.27         33.46         4.90 o
   0   6   8        401.54        378.23        10.38 o
   1   6   8        240.78        237.88         6.58 o
   2   6   8         18.23         15.64         2.07 o
   3   6   8          3.63          2.94         1.39 o
  -6   7   8          2.17          2.65         1.26 o
  -5   7   8          2.48          2.60         1.40 o
  -4   7   8         16.00         16.11         1.83 o
  -3   7   8         50.13         47.64         3.11 o
  -2   7   8         20.47         18.76         2.45 o
  -1   7   8         24.29         23.85         4.21 o
   0   7   8          1.75          1.19         0.76 o
   1   7   8         43.04         41.65         3.13 o
   2   7   8         28.75         28.31         3.55 o
  -6   8   8          3.22          5.18         1.32 o
  -5   8   8          4.13          4.24         1.11 o
  -4   8   8          0.11         -0.21         0.62 o
  -3   8   8         21.39         22.18         2.06 o
  -2   8   8         47.36         51.69         3.05 o
  -1   8   8          1.15          2.30         1.46 o
   0   8   8          0.00          0.85         1.32 o
   1   8   8          7.74          7.49         2.01 o
   2   8   8          3.38          4.33         1.24 o
  -5   9   8          4.58          8.44         1.10 o
  -4   9   8         14.69         19.40         2.72 o
  -3   9   8         62.32         59.22         2.86 o
  -2   9   8         16.16         15.11         1.51 o
  -1   9   8          2.45          4.55         0.93 o
   0   9   8          1.60          0.82         0.94 o
  -3  10   8          2.36          1.38         0.73 o
  -2  10   8          0.58          1.15         0.85 o
   0 -12   9          0.80          2.25         0.94 o
   1 -12   9         31.56         35.22         3.34 o
   2 -12   9          0.04         -1.04         1.04 o
   3 -12   9         12.45         19.65         2.43 o
  -2 -11   9         50.03         67.59         4.05 o
  -1 -11   9          1.59          1.75         1.15 o
   0 -11   9         11.85         16.97         8.08 o
   1 -11   9         57.79         57.08         5.30 o
   2 -11   9          5.77          3.49         1.98 o
   3 -11   9        128.10        131.97         4.03 o
   4 -11   9         34.26         29.70         3.30 o
   5 -11   9          1.27          1.92         0.88 o
  -3 -10   9         47.03         55.14         3.73 o
  -2 -10   9         10.84         14.36         2.49 o
  -1 -10   9          2.80          5.10         3.65 o
   0 -10   9          0.13          1.25         2.28 o
   1 -10   9          0.10         -0.36         2.12 o
   2 -10   9         16.16         13.04         1.55 o
   3 -10   9         15.95         15.99         1.63 o
   4 -10   9         29.07         26.38         2.48 o
   5 -10   9          0.00         -0.06         0.61 o
  -3  -9   9          0.02         -1.25         1.39 o
  -2  -9   9          2.79          8.38         4.10 o
  -1  -9   9        137.13        125.42         5.82 o
   0  -9   9          1.64         -1.53         1.80 o
   1  -9   9         97.92         89.94         4.99 o
   2  -9   9         63.52         58.87         3.26 o
   3  -9   9         15.47         15.40         2.02 o
   4  -9   9         94.91         96.82         5.09 o
   5  -9   9          0.28          0.74         0.88 o
   6  -9   9         13.71         10.36         1.32 o
  -4  -8   9          9.43         10.24         1.36 o
  -3  -8   9          5.07          3.57         1.86 o
  -2  -8   9          0.90          0.69         0.82 o
  -1  -8   9        359.47        344.08         9.82 o
   0  -8   9        254.02        266.06        12.41 o
   1  -8   9         14.79         13.20         3.52 o
   2  -8   9          9.03          8.25         1.64 o
   3  -8   9          0.33         -0.46         0.80 o
   4  -8   9         39.93         35.27         3.26 o
   5  -8   9          7.47          9.62         1.78 o
   6  -8   9          2.58          5.50         1.16 o
  -5  -7   9          8.08          9.11         0.97 o
  -4  -7   9         43.99         36.74         2.98 o
  -3  -7   9         75.44         69.29         6.59 o
  -2  -7   9         69.99         72.93         6.81 o
  -1  -7   9         40.27         34.53         4.39 o
   0  -7   9          7.69          9.83         2.48 o
   1  -7   9         64.04         68.37         4.25 o
   2  -7   9          2.01          2.27         0.93 o
   3  -7   9         14.69         13.11         2.41 o
   4  -7   9          0.15         -0.06         0.90 o
   5  -7   9         86.01         89.35         4.92 o
   6  -7   9        210.50        205.63         6.22 o
  -5  -6   9          5.72          5.10         1.13 o
  -4  -6   9          5.01          3.34         1.36 o
  -3  -6   9        259.92        258.26        12.19 o
  -2  -6   9          0.69          2.03         1.61 o
  -1  -6   9        123.25        121.94         8.00 o
   0  -6   9         98.21        112.41         8.22 o
   1  -6   9         97.27        119.15         8.78 o
   2  -6   9         22.86         17.60         1.55 o
   3  -6   9        118.36        112.86         5.65 o
   4  -6   9        950.23        972.46        16.60 o
   5  -6   9         40.10         38.33         3.24 o
   6  -6   9          9.84          7.17         1.95 o
  -6  -5   9         24.27         27.94         3.00 o
  -5  -5   9         15.44         13.00         1.92 o
  -4  -5   9         89.08         82.42         7.08 o
  -3  -5   9          2.77          1.94         1.58 o
  -2  -5   9         25.88         21.33         3.40 o
  -1  -5   9         81.15         77.11         4.86 o
   0  -5   9         29.04         29.23         2.89 o
   1  -5   9         53.63         83.48         7.12 o
   2  -5   9         86.64         87.45         7.22 o
   3  -5   9          8.52          9.05         1.69 o
   4  -5   9        396.84        367.15        10.11 o
   5  -5   9         11.66          8.48         1.31 o
   6  -5   9          3.56          2.14         0.84 o
  -6  -4   9          6.74          4.80         1.61 o
  -5  -4   9          4.04          1.96         1.55 o
  -4  -4   9         42.16         38.38         3.42 o
  -3  -4   9          1.23          2.91         1.53 o
  -2  -4   9         11.21          9.26         1.76 o
  -1  -4   9         25.26         24.69         2.65 o
   0  -4   9          6.74          6.26         1.23 o
   1  -4   9         91.63        113.16         7.95 o
   2  -4   9         35.87         38.18         4.73 o
   3  -4   9        100.04        100.19         5.07 o
   4  -4   9         21.11         18.46         1.91 o
   5  -4   9         34.26         30.33         2.98 o
   6  -4   9         43.61         44.56         4.61 o
  -6  -3   9         28.01         31.81         3.98 o
  -5  -3   9          0.39          0.40         1.26 o
  -4  -3   9         82.62         71.20         6.54 o
  -3  -3   9         16.51         17.32         2.50 o
  -2  -3   9        106.95         99.57         5.36 o
  -1  -3   9        401.91        431.42         8.47 o
   0  -3   9         66.24         53.63         3.03 o
   1  -3   9         28.45         32.05         2.35 o
   2  -3   9        116.34        111.69         7.98 o
   3  -3   9        295.76        280.28        12.22 o
   4  -3   9         82.04         77.71         4.79 o
   5  -3   9          9.74          8.95         1.64 o
   6  -3   9         93.99        104.83         7.00 o
  -7  -2   9          4.16          6.09         1.43 o
  -6  -2   9         10.31         10.10         2.46 o
  -5  -2   9         23.37         19.07         2.47 o
  -4  -2   9         13.59         16.32         2.35 o
  -3  -2   9         23.05         24.57         3.89 o
  -2  -2   9        113.17        106.74         7.76 o
  -1  -2   9          1.37          5.58         2.33 o
   0  -2   9         20.43         21.54         2.39 o
   1  -2   9         55.85         65.06         4.19 o
   2  -2   9          4.85          3.66         1.17 o
   3  -2   9         90.77         90.66         5.07 o
   4  -2   9          0.50          1.35         0.96 o
   5  -2   9         19.24         22.55         3.80 o
   6  -2   9         78.37         73.36         5.81 o
  -7  -1   9          8.13          8.06         1.71 o
  -6  -1   9         43.09         40.16         4.82 o
  -5  -1   9         52.64         44.78         3.68 o
  -4  -1   9        105.17        102.92         5.47 o
  -3  -1   9        111.98         98.37         7.80 o
  -2  -1   9        141.19        147.00         6.18 o
  -1  -1   9        233.58        278.73         6.68 o
   0  -1   9        297.94        306.39        10.99 o
   1  -1   9        171.12        176.75         7.48 o
   2  -1   9         37.98         34.34         3.15 o
   3  -1   9        122.62        111.02         7.99 o
   4  -1   9          1.60          0.38         1.22 o
   5  -1   9         33.91         26.25         4.12 o
   6  -1   9         24.16         27.65         3.51 o
  -7   0   9         20.79         23.70         2.80 o
  -6   0   9          0.53          1.37         0.86 o
  -5   0   9         98.47         99.52         5.36 o
  -4   0   9         62.47         70.39         4.49 o
  -3   0   9        312.46        309.32        13.84 o
  -2   0   9        158.49        152.03         9.10 o
  -1   0   9        121.85        106.41         4.92 o
   0   0   9        494.72        496.11        37.51 o
   1   0   9         58.89         65.43         4.20 o
   2   0   9         25.45         23.60         3.83 o
   3   0   9          0.57          0.58         0.73 o
   4   0   9          0.81          0.80         1.61 o
   5   0   9          6.02          6.11         1.33 o
   6   0   9        358.92        401.02         9.62 o
  -7   1   9          4.89          1.01         0.52 o
  -6   1   9         10.48          8.91         2.31 o
  -5   1   9          3.13         -0.70         1.79 o
  -4   1   9         29.90         27.33         4.34 o
  -3   1   9        272.55        238.03        12.25 o
  -2   1   9        392.54        352.85        14.06 o
  -1   1   9        348.66        328.73        13.19 o
   0   1   9         12.52         14.59         1.84 o
   1   1   9        311.93        320.50        13.32 o
   2   1   9         43.99         46.22         3.54 o
   3   1   9        187.38        176.53         9.94 o
   4   1   9        158.03        170.23         7.04 o
   5   1   9         35.87         39.28         2.78 o
   6   1   9         41.03         38.43         3.10 o
  -7   2   9          0.33         -0.81         0.89 o
  -6   2   9          1.24          2.09         1.43 o
  -5   2   9         49.70         40.80         5.16 o
  -4   2   9        142.63        149.96         9.83 o
  -3   2   9        197.12        210.53         8.45 o
  -2   2   9         14.82         15.45         3.13 o
  -1   2   9         42.14         46.62         3.46 o
   0   2   9          7.59          8.03         2.06 o
   1   2   9        116.88        109.41        10.39 o
   2   2   9        545.41        534.95        14.40 o
   3   2   9        107.19        110.28         4.73 o
   4   2   9        209.14        222.10         6.34 o
   5   2   9          0.53         -0.03         0.74 o
  -7   3   9         24.92         21.04         2.93 o
  -6   3   9          3.10          3.06         1.47 o
  -5   3   9         26.18         23.65         2.72 o
  -4   3   9        190.14        206.14        12.16 o
  -3   3   9          3.30          4.43         2.14 o
  -2   3   9         65.17         67.12         4.54 o
  -1   3   9        213.20        187.65        10.37 o
   0   3   9        124.05        114.71         3.99 o
   1   3   9         18.74         13.68         2.04 o
   2   3   9        115.87        108.33         6.29 o
   3   3   9          2.19          3.03         1.11 o
   4   3   9          6.82          4.03         1.11 o
   5   3   9          0.06          1.16         0.57 o
  -7   4   9          4.05          3.15         1.28 o
  -6   4   9         33.28         27.53         3.51 o
  -5   4   9         65.91         59.79         4.16 o
  -4   4   9         41.32         32.75         3.20 o
  -3   4   9         15.28         12.35         3.11 o
  -2   4   9         75.79         74.08         4.69 o
  -1   4   9        610.27        562.70        21.00 o
   0   4   9        837.64        816.54        12.60 o
   1   4   9        264.57        260.32         8.82 o
   2   4   9         54.09         53.70         4.03 o
   3   4   9          2.15          1.88         0.86 o
   4   4   9         12.61         14.18         1.70 o
  -7   5   9         25.14         22.13         2.76 o
  -6   5   9          8.65          7.83         2.03 o
  -5   5   9         32.17         32.54         4.65 o
  -4   5   9         39.80         39.06         3.51 o
  -3   5   9        369.77        362.17        10.65 o
  -2   5   9        230.17        222.49        12.18 o
  -1   5   9          0.03          0.13         0.88 o
   0   5   9        172.53        179.74         7.42 o
   1   5   9         21.05         15.36         2.30 o
   2   5   9          2.05          1.20         0.78 o
   3   5   9          0.41          1.45         0.91 o
   4   5   9          0.14          0.57         0.77 o
  -6   6   9          1.35          3.90         1.45 o
  -5   6   9         10.95         15.59         1.61 o
  -4   6   9         94.41         94.45         4.18 o
  -3   6   9         39.55         39.33         2.79 o
  -2   6   9         43.51         44.51         4.03 o
  -1   6   9         57.60         54.42         4.22 o
   0   6   9          8.27          9.64         1.93 o
   1   6   9        221.98        220.09         7.74 o
   2   6   9          0.04          0.75         0.96 o
   3   6   9          7.35          6.14         1.25 o
  -6   7   9         19.72         27.91         2.89 o
  -5   7   9         17.50         19.24         3.25 o
  -4   7   9         19.06         16.23         1.69 o
  -3   7   9         56.17         54.57         3.18 o
  -2   7   9          6.89          5.25         1.36 o
  -1   7   9         72.39         72.49         6.75 o
   0   7   9         55.36         56.67         5.75 o
   1   7   9          8.80         11.60         1.77 o
   2   7   9          0.65         -0.47         0.70 o
  -5   8   9         49.97         57.82         4.37 o
  -4   8   9          6.33          6.06         1.04 o
  -3   8   9         14.51         16.54         1.64 o
  -2   8   9          3.01          2.72         0.84 o
  -1   8   9        113.03        117.81         5.18 o
   0   8   9         21.97         19.14         3.03 o
   1   8   9         34.23         37.84         3.60 o
  -4   9   9          8.27          8.45         1.53 o
  -3   9   9         85.32        104.51         3.32 o
  -2   9   9         10.44         11.10         1.15 o
  -1   9   9          1.80          1.73         0.64 o
   0   9   9          7.13          9.63         1.83 o
  -1 -11  10          1.49          2.91         1.14 o
   0 -11  10          0.74          2.04         4.83 o
   1 -11  10          0.44          1.46         4.38 o
   2 -11  10         18.32         27.18         3.49 o
   3 -11  10          0.00          2.73         1.53 o
   4 -11  10         74.70         97.86         5.53 o
  -2 -10  10         19.06         28.88         3.28 o
  -1 -10  10          1.25          6.67         2.12 o
   0 -10  10          0.00         -0.57         0.84 o
   1 -10  10        100.98         90.23         4.66 o
   2 -10  10         38.25         35.95         2.92 o
   3 -10  10         15.06         15.05         1.73 o
   4 -10  10         24.96         24.41         2.28 o
   5 -10  10          2.60          2.86         0.83 o
  -3  -9  10          3.99          1.78         1.03 o
  -2  -9  10         43.33         36.04         4.21 o
  -1  -9  10         80.40         76.26         6.47 o
   0  -9  10          7.69          5.67         1.87 o
   1  -9  10         42.09         36.43         3.15 o
   2  -9  10        147.00        143.75         6.27 o
   3  -9  10         22.40         15.76         1.67 o
   4  -9  10          0.53          1.30         0.86 o
   5  -9  10          0.04         -0.77         0.79 o
   6  -9  10          6.21          6.84         1.47 o
  -4  -8  10          3.58          2.53         1.04 o
  -3  -8  10        104.71        117.28         7.67 o
  -2  -8  10          0.69          0.78         0.89 o
  -1  -8  10          7.89          5.17         1.35 o
   0  -8  10        174.77        200.99        10.83 o
   1  -8  10         65.19         57.12         8.92 o
   2  -8  10         22.83         17.32         3.65 o
   3  -8  10          0.01         -0.87         0.87 o
   4  -8  10          0.90          0.93         0.87 o
   5  -8  10         21.14         20.12         2.29 o
   6  -8  10        391.25        431.71         9.28 o
  -5  -7  10         34.26         28.54         2.73 o
  -4  -7  10         13.14         11.53         1.65 o
  -3  -7  10         57.17         58.39         5.98 o
  -2  -7  10        333.21        345.38         7.87 o
  -1  -7  10         12.22         12.02         2.79 o
   0  -7  10          0.92          0.53         1.09 o
   1  -7  10         30.66         23.00         2.54 o
   2  -7  10         18.29         14.01         1.68 o
   3  -7  10         56.06         47.96         3.03 o
   4  -7  10        356.55        355.77        10.12 o
   5  -7  10          0.50         -0.35         0.90 o
   6  -7  10          7.25         10.01         2.07 o
  -5  -6  10         21.26         21.75         2.01 o
  -4  -6  10         21.85         16.87         2.17 o
  -3  -6  10         22.55         19.69         2.41 o
  -2  -6  10        234.65        215.66        11.00 o
  -1  -6  10         37.10         32.89         4.28 o
   0  -6  10          2.81          6.08         2.30 o
   1  -6  10          4.36          4.41         1.01 o
   2  -6  10        600.75        543.51         9.98 o
   3  -6  10          0.69          0.72         0.83 o
   4  -6  10         36.61         38.12         3.37 o
   5  -6  10         35.24         29.65         2.79 o
   6  -6  10         47.64         49.81         4.32 o
  -6  -5  10          4.98          4.81         1.29 o
  -5  -5  10         17.53         14.40         1.92 o
  -4  -5  10          1.08         -0.21         1.01 o
  -3  -5  10         56.07         51.53         3.93 o
  -2  -5  10         80.29         68.15         6.23 o
  -1  -5  10          6.39          6.76         1.42 o
   0  -5  10        301.01        323.94        14.40 o
   1  -5  10        278.76        290.35        13.81 o
   2  -5  10        210.64        203.80         7.31 o
   3  -5  10         18.27         19.45         2.45 o
   4  -5  10        176.48        168.33         6.88 o
   5  -5  10          2.76          1.70         1.16 o
   6  -5  10         12.96         13.88         1.63 o
  -6  -4  10         11.12         10.20         1.37 o
  -5  -4  10          1.96          2.22         1.56 o
  -4  -4  10          4.39          3.58         1.19 o
  -3  -4  10          0.04          1.88         1.23 o
  -2  -4  10        178.12        160.83         6.59 o
  -1  -4  10        154.61        145.88         9.12 o
   0  -4  10        182.31        209.85         7.92 o
   1  -4  10          0.30         -0.55         0.95 o
   2  -4  10        127.25        123.87         5.61 o
   3  -4  10         65.93         58.51         4.22 o
   4  -4  10          0.01         -0.02         0.88 o
   5  -4  10          2.52          3.04         1.05 o
   6  -4  10         10.90          8.33         1.94 o
  -6  -3  10          8.33          9.90         1.43 o
  -5  -3  10          6.77          5.54         2.09 o
  -4  -3  10          4.32          3.87         1.84 o
  -3  -3  10         48.07         42.36         3.59 o
  -2  -3  10          1.81          3.33         1.30 o
  -1  -3  10          3.03          3.07         1.18 o
   0  -3  10         48.30         60.45         3.46 o
   1  -3  10          3.97          8.81         3.21 o
   2  -3  10         57.74         62.71         6.32 o
   3  -3  10          0.12          0.72         0.89 o
   4  -3  10         28.01         26.08         2.76 o
   5  -3  10          0.94          1.26         0.99 o
   6  -3  10          2.55          2.66         1.38 o
  -6  -2  10          1.92          2.42         1.49 o
  -5  -2  10         37.26         32.11         3.11 o
  -4  -2  10        557.88        541.44        12.65 o
  -3  -2  10          5.31          2.78         0.81 o
  -2  -2  10        175.21        172.27        10.22 o
  -1  -2  10         33.32         47.71         3.67 o
   0  -2  10         30.15         30.83         2.38 o
   1  -2  10        459.59        449.20        11.56 o
   2  -2  10          8.60          9.34         1.84 o
   3  -2  10         22.61         20.69         2.45 o
   4  -2  10         14.11         12.00         1.92 o
   5  -2  10         26.63         22.60         3.65 o
   6  -2  10          2.22          0.77         1.07 o
  -7  -1  10         12.63         13.90         1.91 o
  -6  -1  10          0.33          3.31         1.72 o
  -5  -1  10         20.65         17.40         2.38 o
  -4  -1  10        386.50        356.26        10.34 o
  -3  -1  10        482.15        456.10        11.31 o
  -2  -1  10         44.02         42.30         3.57 o
  -1  -1  10        395.21        402.79         8.57 o
   0  -1  10          8.18          8.68         1.66 o
   1  -1  10          0.03          0.60         0.82 o
   2  -1  10         41.81         41.68         3.34 o
   3  -1  10         43.45         31.87         4.64 o
   4  -1  10          0.60          0.64         1.62 o
   5  -1  10         63.07         60.20         5.81 o
   6  -1  10         33.60         34.89         2.45 o
  -7   0  10          2.74          1.37         0.76 o
  -6   0  10          3.07          2.20         1.24 o
  -5   0  10          0.55          0.12         0.83 o
  -4   0  10         76.23         68.12         4.52 o
  -3   0  10         98.73         84.08         6.91 o
  -2   0  10          8.19         10.81         2.72 o
  -1   0  10         30.92         32.52         2.90 o
   0   0  10         15.77         14.27         2.83 o
   1   0  10        172.21        160.71        12.26 o
   2   0  10         42.48         41.91         4.97 o
   3   0  10         29.04         24.68         4.05 o
   4   0  10         67.41         64.99         6.02 o
   5   0  10          1.00          0.47         0.68 o
   6   0  10        129.56        138.33         5.98 o
  -7   1  10         29.15         21.45         2.37 o
  -6   1  10          3.87          2.02         1.18 o
  -5   1  10         29.93         32.80         4.69 o
  -4   1  10         10.21          6.98         1.72 o
  -3   1  10        204.04        188.00        10.91 o
  -2   1  10        274.83        264.49        12.69 o
  -1   1  10          2.90          1.28         1.19 o
   0   1  10         61.99         64.99         5.94 o
   1   1  10         92.82         96.72         7.12 o
   2   1  10        111.29        124.79         6.60 o
   3   1  10        120.42        124.32         4.96 o
   4   1  10        285.91        312.40         9.95 o
   5   1  10          0.65         -0.56         0.56 o
  -7   2  10          0.57         -0.08         0.70 o
  -6   2  10         20.27         24.51         3.49 o
  -5   2  10         51.15         40.54         5.08 o
  -4   2  10         13.01         11.38         2.89 o
  -3   2  10        172.11        158.36         6.90 o
  -2   2  10        150.23        148.18         4.57 o
  -1   2  10        154.85        163.28         5.50 o
   0   2  10         74.45         79.47         4.63 o
   1   2  10         32.14         29.29         2.87 o
   2   2  10        450.73        454.59        11.47 o
   3   2  10        232.22        237.12         8.69 o
   4   2  10          0.64          1.35         0.96 o
   5   2  10          2.01          3.05         0.79 o
  -7   3  10         41.63         40.79         3.58 o
  -6   3  10         26.51         25.31         3.42 o
  -5   3  10        125.81        144.89         6.22 o
  -4   3  10         21.43         17.82         3.57 o
  -3   3  10          4.53          4.44         1.67 o
  -2   3  10        220.82        222.15         6.47 o
  -1   3  10         34.82         30.81         2.46 o
   0   3  10        616.38        624.32        13.37 o
   1   3  10        473.95        435.80         9.22 o
   2   3  10        363.11        362.03        10.34 o
   3   3  10         68.77         62.11         4.10 o
   4   3  10          0.84          0.83         0.66 o
  -7   4  10         20.05         24.08         2.62 o
  -6   4  10         26.11         27.53         2.30 o
  -5   4  10          5.12          2.98         1.14 o
  -4   4  10        158.69        153.39         6.76 o
  -3   4  10        263.40        263.30         9.01 o
  -2   4  10        727.51        687.62        14.26 o
  -1   4  10         23.20         26.64         3.56 o
   0   4  10         94.50         94.76         5.71 o
   1   4  10         91.86         86.47         4.19 o
   2   4  10        362.45        353.71        12.78 o
   3   4  10        132.93        149.86         5.88 o
   4   4  10         44.37         52.32         3.01 o
  -6   5  10          0.70          0.68         1.11 o
  -5   5  10         57.86         54.87         3.72 o
  -4   5  10        283.18        305.82         9.37 o
  -3   5  10         52.34         64.07         4.52 o
  -2   5  10          3.08          4.68         2.25 o
  -1   5  10         17.51         13.97         2.23 o
   0   5  10         26.44         31.19         4.18 o
   1   5  10          4.39          2.42         1.11 o
   2   5  10          0.99          1.91         0.70 o
   3   5  10         74.16         75.34         3.64 o
  -6   6  10         49.41         46.70         3.61 o
  -5   6  10         99.91         99.40         4.58 o
  -4   6  10         76.13         80.97         7.49 o
  -3   6  10         49.07         48.67         3.83 o
  -2   6  10          3.44          2.57         1.91 o
  -1   6  10          0.49          1.54         1.58 o
   0   6  10        120.74        123.33         5.86 o
   1   6  10         71.38         69.60         4.11 o
   2   6  10          5.65          7.99         1.22 o
  -5   7  10          1.19          2.66         1.13 o
  -4   7  10          0.32         -0.15         0.74 o
  -3   7  10          4.89          2.44         0.72 o
  -2   7  10         33.26         29.86         2.29 o
  -1   7  10        121.85        132.10         5.63 o
   0   7  10          0.44          0.44         1.28 o
   1   7  10          1.62          4.87         1.57 o
  -5   8  10         14.08         17.50         2.10 o
  -4   8  10          2.54          1.41         0.82 o
  -3   8  10          0.14          0.40         0.52 o
  -2   8  10         31.65         34.10         2.10 o
  -1   8  10         31.15         33.14         2.00 o
   0   8  10          7.25         10.09         1.05 o
  -1 -11  11         12.57         17.93         2.24 o
   0 -11  11         44.13         76.51         5.75 o
   1 -11  11         14.31         15.68         1.74 o
   2 -11  11         11.54         15.07         2.61 o
   3 -11  11         49.72         55.35         3.99 o
  -2 -10  11          0.18          0.17         0.73 o
  -1 -10  11         35.39         31.91         5.02 o
   0 -10  11          7.00          5.68         1.19 o
   1 -10  11         20.68         14.88         2.73 o
   2 -10  11         23.29         24.68         3.50 o
   3 -10  11         22.53         19.72         3.15 o
   4 -10  11         33.37         37.78         4.01 o
   5 -10  11          5.40          6.35         1.53 o
  -3  -9  11          4.39          3.59         1.18 o
  -2  -9  11          0.29          0.89         1.19 o
  -1  -9  11         25.33         20.11         3.13 o
   0  -9  11          3.28          3.11         1.00 o
   1  -9  11          0.47         -2.26         2.26 o
   2  -9  11         35.43         31.18         4.65 o
   3  -9  11         28.64         31.80         2.92 o
   4  -9  11          0.00          1.20         1.73 o
   5  -9  11          4.54          5.13         2.08 o
  -4  -8  11         13.23         16.31         2.27 o
  -3  -8  11         79.39         79.14         5.99 o
  -2  -8  11         25.99         22.56         3.52 o
  -1  -8  11          0.02         -0.36         1.47 o
   0  -8  11          3.80          2.28         1.29 o
   1  -8  11         76.51         68.45         6.48 o
   2  -8  11         29.03         28.87         2.37 o
   3  -8  11         11.18         11.24         1.53 o
   4  -8  11         39.20         38.34         3.20 o
   5  -8  11         19.13         20.05         2.14 o
   6  -8  11        144.85        152.84         6.22 o
  -4  -7  11         31.30         30.05         3.60 o
  -3  -7  11          1.32          2.91         1.86 o
  -2  -7  11        303.90        292.77         8.89 o
  -1  -7  11         95.13        113.11         8.01 o
   0  -7  11         35.20         41.20         5.00 o
   1  -7  11         14.89         13.48         2.06 o
   2  -7  11        265.82        267.85         7.16 o
   3  -7  11         16.73         14.71         1.75 o
   4  -7  11        446.15        473.73        11.27 o
   5  -7  11         46.77         44.37         3.12 o
   6  -7  11         18.01         22.87         2.62 o
  -5  -6  11          4.56          4.07         0.89 o
  -4  -6  11          0.99          0.85         0.74 o
  -3  -6  11          1.04         -0.75         1.52 o
  -2  -6  11         23.07         23.44         3.74 o
  -1  -6  11         46.81         48.97         3.65 o
   0  -6  11         73.23         80.40         6.93 o
   1  -6  11         20.20         16.97         1.86 o
   2  -6  11        331.25        316.51         7.84 o
   3  -6  11        131.85        132.88         5.04 o
   4  -6  11         26.85         27.29         2.84 o
   5  -6  11          0.00         -0.81         0.81 o
   6  -6  11          5.54          3.81         1.26 o
  -5  -5  11          0.13         -0.08         0.65 o
  -4  -5  11         38.85         41.53         4.80 o
  -3  -5  11         76.07         62.38         4.29 o
  -2  -5  11          8.02          8.65         2.40 o
  -1  -5  11          0.17         -0.28         1.25 o
   0  -5  11        473.70        464.09        15.58 o
   1  -5  11         36.90         31.05         4.77 o
   2  -5  11         60.56         60.04         4.18 o
   3  -5  11          0.24         -1.27         1.28 o
   4  -5  11          0.77          0.73         0.92 o
   5  -5  11          6.46          3.92         1.60 o
   6  -5  11          3.17          2.00         0.95 o
  -6  -4  11          0.40          0.32         0.65 o
  -5  -4  11         12.16         15.62         2.96 o
  -4  -4  11          1.91          2.87         1.18 o
  -3  -4  11         52.32         50.34         5.42 o
  -2  -4  11        641.85        609.45        20.85 o
  -1  -4  11        108.47        105.84         5.25 o
   0  -4  11        157.84        172.84        13.03 o
   1  -4  11         92.16         83.21         6.91 o
   2  -4  11         35.81         39.04         3.31 o
   3  -4  11          0.34         -0.24         1.23 o
   4  -4  11         13.49         16.82         2.19 o
   5  -4  11          6.02          5.25         1.20 o
   6  -4  11         11.11         11.62         1.94 o
  -6  -3  11          2.83          3.29         0.86 o
  -5  -3  11         18.39         26.29         3.99 o
  -4  -3  11        163.91        158.09         9.80 o
  -3  -3  11        147.12        133.73         6.38 o
  -2  -3  11         43.89         41.91         3.48 o
  -1  -3  11        202.14        217.52         5.78 o
   0  -3  11         10.67          9.48         1.50 o
   1  -3  11          5.57          8.14         2.24 o
   2  -3  11          0.38          2.55         1.37 o
   3  -3  11         32.03         25.96         2.74 o
   4  -3  11         77.36         75.26         4.61 o
   5  -3  11         33.75         39.95         4.52 o
   6  -3  11          6.61          7.02         1.14 o
  -6  -2  11         38.86         40.80         4.21 o
  -5  -2  11          1.12          0.37         0.93 o
  -4  -2  11          1.38          2.76         1.37 o
  -3  -2  11         11.45         10.49         2.11 o
  -2  -2  11        185.95        187.98         7.19 o
  -1  -2  11        196.19        186.82         7.71 o
   0  -2  11         26.93         26.44         2.37 o
   1  -2  11          0.86         -1.19         1.19 o
   2  -2  11        248.46        261.05         8.46 o
   3  -2  11         10.91         10.21         1.89 o
   4  -2  11         25.67         22.28         3.83 o
   5  -2  11          1.65          0.57         1.13 o
   6  -2  11         10.52         11.32         1.87 o
  -6  -1  11         32.27         36.14         4.07 o
  -5  -1  11          7.57         10.87         1.90 o
  -4  -1  11        150.97        130.02         7.18 o
  -3  -1  11         19.21         15.44         2.23 o
  -2  -1  11         36.94         37.30         3.24 o
  -1  -1  11         16.57         16.43         1.61 o
   0  -1  11        153.09        155.67         7.09 o
   1  -1  11          0.00          1.93         1.20 o
   2  -1  11         70.78         70.81         5.06 o
   3  -1  11        126.83        122.28         8.71 o
   4  -1  11          1.31          1.83         1.74 o
   5  -1  11          4.53          5.32         1.24 o
  -6   0  11          9.65          9.61         2.19 o
  -5   0  11          6.53          5.44         1.39 o
  -4   0  11         10.40         10.08         1.84 o
  -3   0  11        360.54        343.01        10.09 o
  -2   0  11          9.61          6.63         1.42 o
  -1   0  11          2.52          2.64         1.56 o
   0   0  11         45.74         38.26         3.30 o
   1   0  11          0.01          0.37         1.28 o
   2   0  11          1.77          2.49         1.23 o
   3   0  11         33.36         28.24         2.98 o
   4   0  11        117.14        107.67         5.46 o
   5   0  11          0.29          0.09         1.02 o
  -6   1  11          1.89         -0.37         0.76 o
  -5   1  11         23.21         23.81         4.03 o
  -4   1  11         14.54         17.08         3.04 o
  -3   1  11         27.32         25.26         4.37 o
  -2   1  11          0.24          1.79         1.01 o
  -1   1  11         42.96         41.13         4.00 o
   0   1  11        202.44        255.01        11.37 o
   1   1  11         25.89         22.21         3.64 o
   2   1  11        205.74        209.46         8.05 o
   3   1  11         16.97         16.65         2.19 o
   4   1  11        286.24        295.43         8.23 o
   5   1  11          0.60          0.56         0.76 o
  -6   2  11          4.01          5.22         1.70 o
  -5   2  11          0.63          2.55         1.62 o
  -4   2  11         19.73         18.95         3.92 o
  -3   2  11          4.38          0.16         1.59 o
  -2   2  11         45.42         34.73         4.08 o
  -1   2  11        118.73        112.86         4.64 o
   0   2  11        328.63        347.56        17.68 o
   1   2  11         40.57         39.19         3.39 o
   2   2  11        248.75        258.86         8.63 o
   3   2  11          3.95          5.65         1.43 o
   4   2  11          8.48          9.04         1.46 o
  -6   3  11          7.67          5.54         1.63 o
  -5   3  11         41.39         35.23         4.56 o
  -4   3  11          5.54          6.56         2.40 o
  -3   3  11         34.78         31.46         3.15 o
  -2   3  11         85.73         95.27         5.50 o
  -1   3  11         74.81         68.23         3.71 o
   0   3  11        602.96        610.61        13.45 o
   1   3  11         42.99         40.82         4.37 o
   2   3  11        145.54        139.02         6.26 o
   3   3  11         13.55         13.41         1.85 o
   4   3  11          0.20          1.32         0.69 o
  -6   4  11          0.99          1.51         0.77 o
  -5   4  11          0.92          0.24         0.94 o
  -4   4  11         80.78         75.40         4.63 o
  -3   4  11         30.81         34.56         3.35 o
  -2   4  11        678.07        657.01        23.62 o
  -1   4  11         16.35         13.96         1.69 o
   0   4  11          4.53          4.45         0.98 o
   1   4  11         14.23         12.41         1.94 o
   2   4  11        109.69        104.33         5.17 o
   3   4  11         45.67         44.55         2.94 o
  -5   5  11         20.17         23.92         2.29 o
  -4   5  11        178.24        193.88         7.13 o
  -3   5  11         26.34         28.35         3.00 o
  -2   5  11          0.07          0.97         1.54 o
  -1   5  11          0.43          1.62         1.01 o
   0   5  11        153.69        151.62         6.56 o
   1   5  11          6.16          3.27         1.00 o
   2   5  11         62.65         54.23         4.69 o
   3   5  11          2.85          2.18         0.83 o
  -5   6  11         29.82         33.96         2.79 o
  -4   6  11          3.04          2.13         0.99 o
  -3   6  11          8.46          7.75         1.64 o
  -2   6  11          1.14          4.71         2.18 o
  -1   6  11          0.56          1.10         1.30 o
   0   6  11         99.15         93.19         4.85 o
   1   6  11         16.73         16.99         1.92 o
   2   6  11          5.78         10.84         1.79 o
  -5   7  11          5.41          7.34         1.43 o
  -4   7  11          6.98          7.12         1.21 o
  -3   7  11         63.07         79.57         4.19 o
  -2   7  11          0.12          0.31         0.95 o
  -1   7  11         15.59         16.16         2.87 o
   0   7  11         23.78         38.66         3.95 o
  -3   8  11         29.97         40.35         2.47 o
  -2   8  11         51.89         73.36         3.44 o
  -1   8  11         51.61         69.13         3.14 o
   0 -11  12          0.84          8.58         1.99 o
   1 -11  12         34.74         48.92         4.06 o
   2 -11  12          1.65          5.33         1.57 o
  -2 -10  12          8.67         11.77         1.73 o
  -1 -10  12         69.58         82.46         3.61 o
   0 -10  12         27.91         29.13         2.38 o
   1 -10  12         21.29         19.43         2.94 o
   2 -10  12          2.11         -1.53         1.53 o
   3 -10  12         22.20         25.45         2.92 o
   4 -10  12          0.98          1.72         0.87 o
  -3  -9  12         12.41          7.47         1.50 o
  -2  -9  12         25.37         21.58         2.89 o
  -1  -9  12          0.56         -1.08         1.43 o
   0  -9  12          4.93          1.71         1.20 o
   1  -9  12          2.79         -0.43         1.72 o
   2  -9  12          5.39          1.52         1.24 o
   3  -9  12          7.88          5.63         1.73 o
   4  -9  12          0.02          1.05         1.50 o
   5  -9  12          0.84          0.41         0.80 o
  -3  -8  12          3.48          6.07         1.61 o
  -2  -8  12         28.77         29.53         3.80 o
  -1  -8  12         71.63         67.78         5.89 o
   0  -8  12          3.72          3.32         1.57 o
   1  -8  12         27.78         27.65         4.14 o
   2  -8  12          2.99          1.80         0.80 o
   3  -8  12          3.64          4.32         1.08 o
   4  -8  12        149.28        152.18         5.91 o
   5  -8  12         76.37         81.95         5.35 o
  -4  -7  12         24.14         31.15         3.41 o
  -3  -7  12         35.39         36.75         4.38 o
  -2  -7  12         78.18         74.67         4.40 o
  -1  -7  12         94.26         92.49         7.23 o
   0  -7  12         12.63         14.91         3.22 o
   1  -7  12        106.13        101.13         5.35 o
   2  -7  12        306.45        276.40         7.30 o
   3  -7  12          4.83          4.28         1.06 o
   4  -7  12         36.15         40.58         4.33 o
   5  -7  12         43.06         43.04         4.13 o
  -5  -6  12          0.91          2.50         1.04 o
  -4  -6  12         20.82         19.81         2.07 o
  -3  -6  12         27.92         27.92         3.75 o
  -2  -6  12          3.40          5.25         2.23 o
  -1  -6  12          6.35          6.30         1.52 o
   0  -6  12        372.93        378.80        15.09 o
   1  -6  12         32.34         33.68         3.21 o
   2  -6  12        145.75        144.45         5.28 o
   3  -6  12         50.07         49.20         3.08 o
   4  -6  12          9.14          7.91         2.24 o
   5  -6  12         20.15         17.41         2.75 o
  -5  -5  12          2.22          2.27         0.82 o
  -4  -5  12        114.14        120.51         7.60 o
  -3  -5  12          0.91          1.69         1.48 o
  -2  -5  12        161.16        160.83         9.59 o
  -1  -5  12         28.95         28.21         2.86 o
   0  -5  12        286.73        313.54        13.17 o
   1  -5  12         35.65         35.20         4.60 o
   2  -5  12          4.37          4.92         1.95 o
   3  -5  12          0.17          0.28         1.23 o
   4  -5  12          2.61         -0.80         1.46 o
   5  -5  12          3.84          4.39         1.50 o
  -5  -4  12         36.03         33.41         3.84 o
  -4  -4  12         63.72         63.48         4.20 o
  -3  -4  12        111.26         93.44         7.59 o
  -2  -4  12        476.49        460.21        23.47 o
  -1  -4  12         36.33         33.23         3.08 o
   0  -4  12          4.56          2.63         1.24 o
   1  -4  12         46.43         43.44         5.17 o
   2  -4  12          4.58          6.07         2.26 o
   3  -4  12        115.63        108.72         8.02 o
   4  -4  12         41.50         39.20         4.63 o
   5  -4  12          5.69          5.53         1.47 o
  -6  -3  12          7.74          7.73         1.61 o
  -5  -3  12         32.98         38.19         4.53 o
  -4  -3  12        279.68        284.19        12.56 o
  -3  -3  12         99.42         86.99         5.18 o
  -2  -3  12         61.78         58.22         4.16 o
  -1  -3  12          9.31          7.43         1.43 o
   0  -3  12         30.88         29.74         2.92 o
   1  -3  12          9.18          9.34         2.50 o
   2  -3  12         35.59         34.02         4.62 o
   3  -3  12         14.94         13.23         2.88 o
   4  -3  12         30.61         31.21         3.72 o
   5  -3  12         35.64         40.91         4.09 o
  -6  -2  12         55.21         51.73         6.11 o
  -5  -2  12          4.63          5.44         1.38 o
  -4  -2  12          0.14          1.09         0.95 o
  -3  -2  12          0.42         -0.96         1.01 o
  -2  -2  12        326.24        315.55         9.52 o
  -1  -2  12        171.43        168.23         6.89 o
   0  -2  12         37.68         42.71         4.55 o
   1  -2  12        151.05        161.21         9.56 o
   2  -2  12        150.23        136.51         8.94 o
   3  -2  12         78.00         83.91         7.61 o
   4  -2  12         12.11         11.62         1.86 o
   5  -2  12          6.22          6.70         1.76 o
  -6  -1  12         13.16         17.86         2.68 o
  -5  -1  12         11.27          8.09         2.15 o
  -4  -1  12          4.53          6.21         1.41 o
  -3  -1  12          0.45          1.14         1.01 o
  -2  -1  12         38.70         37.65         3.41 o
  -1  -1  12         20.24         23.06         3.69 o
   0  -1  12          6.92         12.54         2.23 o
   1  -1  12        109.13         94.53         7.36 o
   2  -1  12         10.91          8.53         1.58 o
   3  -1  12         27.94         31.34         4.26 o
   4  -1  12         38.82         33.86         4.25 o
   5  -1  12         23.39         23.25         3.02 o
  -6   0  12          8.94          5.53         1.59 o
  -5   0  12          0.06          2.26         0.97 o
  -4   0  12         82.77         84.22         5.02 o
  -3   0  12         18.23         12.36         2.06 o
  -2   0  12         51.52         56.04         4.17 o
  -1   0  12          7.47          3.62         2.18 o
   0   0  12         39.74         35.14         4.48 o
   1   0  12         17.65         19.63         2.74 o
   2   0  12          0.45          0.71         1.31 o
   3   0  12         58.93         65.94         6.19 o
   4   0  12          4.81          3.52         1.51 o
   5   0  12         21.14         30.13         3.03 o
  -6   1  12          0.43          0.38         0.90 o
  -5   1  12         24.04         24.66         3.94 o
  -4   1  12         19.69         14.26         2.10 o
  -3   1  12         43.40         40.90         3.60 o
  -2   1  12         33.96         30.78         3.13 o
  -1   1  12         33.88         33.08         3.24 o
   0   1  12         16.22         13.47         2.67 o
   1   1  12         15.12         11.06         2.56 o
   2   1  12        203.34        214.18        11.04 o
   3   1  12        134.17        134.88         8.41 o
   4   1  12         10.86         11.95         2.29 o
  -6   2  12          3.01          3.53         1.19 o
  -5   2  12         30.53         30.60         4.21 o
  -4   2  12          2.61          1.72         1.64 o
  -3   2  12          4.58          2.91         1.84 o
  -2   2  12        258.83        249.54         8.78 o
  -1   2  12          4.34          3.13         1.04 o
   0   2  12        380.59        393.31         8.74 o
   1   2  12          0.09         -0.76         1.35 o
   2   2  12        116.06        123.99         5.69 o
   3   2  12         75.51         83.83         5.09 o
   4   2  12         41.28         43.45         3.77 o
  -6   3  12          0.02         -0.51         2.02 o
  -5   3  12         32.94         30.73         4.04 o
  -4   3  12          0.61          1.76         1.88 o
  -3   3  12         45.09         43.29         4.54 o
  -2   3  12       1216.90       1148.71        44.79 o
  -1   3  12          2.56          1.79         0.78 o
   0   3  12          2.73          1.44         0.83 o
   1   3  12          0.01          0.30         1.01 o
   2   3  12          4.86          7.99         2.29 o
   3   3  12         57.53         57.13         4.79 o
  -5   4  12         25.55         27.14         3.59 o
  -4   4  12        139.27        150.93         6.08 o
  -3   4  12         23.58         26.03         2.85 o
  -2   4  12          1.92          1.55         0.92 o
  -1   4  12         49.83         43.07         2.87 o
   0   4  12          4.56          5.36         1.19 o
   1   4  12          6.90          4.56         1.28 o
   2   4  12        124.21        138.42         5.68 o
   3   4  12          0.02          1.31         0.82 o
  -5   5  12          4.25          3.96         0.97 o
  -4   5  12         63.96         64.94         3.81 o
  -3   5  12         26.43         25.26         2.66 o
  -2   5  12         42.20         37.22         4.84 o
  -1   5  12         30.11         31.19         4.40 o
   0   5  12          0.19          0.60         1.22 o
   1   5  12         58.67         53.09         3.26 o
   2   5  12          1.87          1.36         0.89 o
  -4   6  12          2.99          2.60         0.89 o
  -3   6  12          3.11          3.27         1.07 o
  -2   6  12         91.72         97.18         4.79 o
  -1   6  12          3.08          7.12         2.23 o
   0   6  12         22.21         22.24         3.11 o
  -3   7  12          2.23          3.11         0.85 o
  -2   7  12          0.63          1.25         0.69 o
  -1   7  12          0.07          1.28         0.72 o
   0   7  12          9.69         17.49         2.13 o
   1 -11  13         12.89         22.01         2.52 o
   2 -11  13          0.30          5.12         1.46 o
  -1 -10  13         26.50         39.00         3.16 o
   0 -10  13          3.16          2.41         1.18 o
   1 -10  13          8.93          7.75         1.91 o
   2 -10  13          0.83         -1.17         1.17 o
   3 -10  13         20.10         16.94         2.15 o
  -2  -9  13          0.38          0.10         0.43 o
  -1  -9  13          0.03          0.61         1.97 o
   0  -9  13          1.32         -1.65         1.65 o
   1  -9  13         28.39         32.82         3.88 o
   2  -9  13         21.57         21.62         3.12 o
   3  -9  13          0.98          0.13         2.21 o
   4  -9  13         37.42         47.01         3.88 o
  -3  -8  13          9.94          6.83         1.63 o
  -2  -8  13          0.21         -0.15         0.75 o
  -1  -8  13         12.86         10.93         2.38 o
   0  -8  13          8.91          9.16         2.50 o
   1  -8  13         10.46          6.86         2.15 o
   2  -8  13          0.02          0.25         0.68 o
   3  -8  13         51.26         53.69         3.48 o
   4  -8  13         20.65         22.53         3.06 o
   5  -8  13          1.70          0.31         0.68 o
  -4  -7  13         11.65         12.77         1.93 o
  -3  -7  13          5.28          7.60         1.99 o
  -2  -7  13          0.76          1.42         0.84 o
  -1  -7  13         19.48         14.38         2.85 o
   0  -7  13         76.39         79.27         6.79 o
   1  -7  13         23.39         25.53         2.71 o
   2  -7  13        216.99        218.94         7.70 o
   3  -7  13          1.36          1.18         0.72 o
   4  -7  13          0.79          0.77         1.08 o
   5  -7  13          9.35          8.40         1.70 o
  -4  -6  13          4.85          8.46         1.96 o
  -3  -6  13         10.69         11.23         2.36 o
  -2  -6  13          0.04          2.07         1.32 o
  -1  -6  13         33.76         34.73         3.13 o
   0  -6  13        389.90        416.61        10.77 o
   1  -6  13         15.77         13.90         2.13 o
   2  -6  13          6.27          5.20         1.38 o
   3  -6  13          1.04         -0.69         0.95 o
   4  -6  13          5.10          4.35         1.70 o
   5  -6  13          2.83          2.50         1.13 o
  -5  -5  13          0.80          3.10         1.12 o
  -4  -5  13          3.92          2.43         1.24 o
  -3  -5  13          1.66          3.14         1.84 o
  -2  -5  13        591.33        575.70        17.77 o
  -1  -5  13          2.34          3.05         3.60 o
   0  -5  13         32.38         32.59         3.09 o
   1  -5  13         27.42         22.87         3.78 o
   2  -5  13          8.30          7.41         2.37 o
   3  -5  13          2.89          3.64         1.19 o
   4  -5  13         21.14         20.81         3.21 o
   5  -5  13          3.16          4.56         1.32 o
  -5  -4  13          8.18         11.58         1.59 o
  -4  -4  13         92.54         95.28         4.84 o
  -3  -4  13          4.45          5.63         2.16 o
  -2  -4  13          2.43          0.39         1.18 o
  -1  -4  13         94.14         85.23         7.02 o
   0  -4  13         81.00         84.36         7.02 o
   1  -4  13        107.65        106.86         8.02 o
   2  -4  13        183.73        179.98        10.44 o
   3  -4  13        112.37        115.49         8.01 o
   4  -4  13          0.45          0.99         0.93 o
   5  -4  13         54.57         59.29         2.87 o
  -5  -3  13          3.44          2.51         1.45 o
  -4  -3  13         31.57         31.69         4.14 o
  -3  -3  13         42.80         41.21         3.54 o
  -2  -3  13        195.61        175.51        10.53 o
  -1  -3  13          3.59          5.82         1.98 o
   0  -3  13         24.58         27.97         2.98 o
   1  -3  13         19.96         18.64         3.11 o
   2  -3  13         57.26         54.66         5.71 o
   3  -3  13          8.87          7.77         2.14 o
   4  -3  13         27.21         28.10         2.47 o
   5  -3  13          2.53          2.19         0.93 o
  -6  -2  13         39.25         42.34         3.36 o
  -5  -2  13          1.66          2.19         1.64 o
  -4  -2  13          1.42          1.47         0.99 o
  -3  -2  13         10.16          8.88         1.74 o
  -2  -2  13        360.53        320.96         7.98 o
  -1  -2  13         45.05         35.47         4.57 o
   0  -2  13         24.75         22.38         2.72 o
   1  -2  13         24.70         34.31         4.61 o
   2  -2  13         65.15         67.38         6.31 o
   3  -2  13         16.47         16.46         2.08 o
   4  -2  13         11.63         12.39         2.45 o
   5  -2  13          1.45         -0.07         0.57 o
  -6  -1  13          2.08          3.54         1.12 o
  -5  -1  13         24.77         27.58         3.38 o
  -4  -1  13          0.26          0.23         1.27 o
  -3  -1  13         15.98         11.49         2.03 o
  -2  -1  13         47.21         43.09         3.70 o
  -1  -1  13        181.12        166.12         9.89 o
   0  -1  13        121.64        124.00         6.15 o
   1  -1  13        113.35        105.45         7.76 o
   2  -1  13          4.58          4.06         1.17 o
   3  -1  13         32.64         30.15         3.92 o
   4  -1  13          0.43          1.26         1.03 o
   5  -1  13          2.55          1.42         0.78 o
  -6   0  13          0.14          0.19         0.73 o
  -5   0  13         17.71         18.60         2.05 o
  -4   0  13          4.48          3.86         1.26 o
  -3   0  13         62.52         68.55         5.68 o
  -2   0  13          0.18         -0.19         0.90 o
  -1   0  13         70.95         62.90         4.39 o
   0   0  13         78.48         83.91         7.21 o
   1   0  13          0.78          1.17         0.81 o
   2   0  13          3.33          2.48         1.46 o
   3   0  13          0.31         -0.39         1.02 o
   4   0  13         31.30         29.06         3.28 o
  -6   1  13          0.56          0.29         0.64 o
  -5   1  13          5.55          7.80         2.27 o
  -4   1  13          0.76          0.33         0.77 o
  -3   1  13         16.35         13.60         2.13 o
  -2   1  13         25.83         25.75         3.13 o
  -1   1  13          5.77          5.53         1.43 o
   0   1  13         44.05         44.66         3.61 o
   1   1  13          1.05          0.76         1.27 o
   2   1  13         13.82         13.02         2.81 o
   3   1  13          8.79          5.63         1.71 o
   4   1  13         31.89         33.84         3.20 o
  -5   2  13          0.36         -0.06         1.03 o
  -4   2  13          1.82         -1.05         1.93 o
  -3   2  13          6.52          2.30         0.96 o
  -2   2  13          1.86          1.38         1.91 o
  -1   2  13         31.83         30.29         2.61 o
   0   2  13        122.74        119.19         7.19 o
   1   2  13          5.32          4.53         1.85 o
   2   2  13         54.56         54.49         5.11 o
   3   2  13        129.54        142.38         7.23 o
  -5   3  13         31.88         41.75         4.18 o
  -4   3  13          1.20          0.98         1.49 o
  -3   3  13         11.72          7.41         2.41 o
  -2   3  13         34.30         35.86         4.35 o
  -1   3  13          7.16          5.85         1.08 o
   0   3  13          4.18          2.94         0.87 o
   1   3  13          7.79          6.05         1.38 o
   2   3  13         17.92         16.28         1.92 o
   3   3  13          0.07          0.92         0.53 o
  -5   4  13          5.88          5.65         1.56 o
  -4   4  13        165.63        172.56         9.12 o
  -3   4  13         30.50         29.21         3.16 o
  -2   4  13         14.49         11.66         2.87 o
  -1   4  13         14.06         11.33         1.75 o
   0   4  13          0.61          0.47         0.65 o
   1   4  13          2.24          3.30         0.91 o
   2   4  13          3.20          4.40         0.89 o
  -4   5  13         44.87         47.61         4.40 o
  -3   5  13          1.30          1.73         0.86 o
  -2   5  13         18.49         21.63         2.37 o
  -1   5  13          3.68          1.63         1.09 o
   0   5  13         22.92         25.18         3.17 o
   1   5  13          0.05         -0.06         0.70 o
  -4   6  13          3.61          5.53         1.44 o
  -3   6  13          2.84          3.94         0.96 o
  -2   6  13        116.37        145.72         7.82 o
  -1   6  13          8.14          5.93         1.14 o
   0 -10  14          5.12          4.58         1.30 o
   1 -10  14          4.67          3.54         1.10 o
   2 -10  14          7.10         11.00         1.85 o
  -1  -9  14         13.60         11.18         1.91 o
   0  -9  14         19.24         17.42         2.69 o
   1  -9  14         30.92         31.09         3.60 o
   2  -9  14          0.06         -0.94         1.25 o
   3  -9  14         19.38         24.69         1.87 o
  -2  -8  14          0.38          2.40         1.01 o
  -1  -8  14         25.82         29.67         3.49 o
   0  -8  14         72.30         80.90         6.15 o
   1  -8  14         22.70         23.41         3.47 o
   2  -8  14         14.54         14.13         1.81 o
   3  -8  14          1.37          1.56         1.99 o
   4  -8  14         15.04         18.50         2.41 o
  -3  -7  14          0.66          0.38         0.70 o
  -2  -7  14         19.29         24.17         2.22 o
  -1  -7  14          0.61          1.08         1.17 o
   0  -7  14          6.50          5.30         1.87 o
   1  -7  14          0.12         -0.07         3.18 o
   2  -7  14         19.82         22.31         2.44 o
   3  -7  14          7.43          4.58         1.12 o
   4  -7  14          5.82          4.63         1.60 o
  -4  -6  14          7.28         10.03         1.91 o
  -3  -6  14         11.92          9.07         2.06 o
  -2  -6  14         55.07         59.40         5.32 o
  -1  -6  14          1.89          1.11         1.68 o
   0  -6  14         88.54         99.20         5.22 o
   1  -6  14         18.88         16.63         2.22 o
   2  -6  14          2.67          2.57         1.02 o
   3  -6  14         10.47         10.96         1.71 o
   4  -6  14          0.39          0.37         0.92 o
  -4  -5  14        122.49        114.34         5.98 o
  -3  -5  14          2.14          3.29         1.69 o
  -2  -5  14        202.53        207.73        10.28 o
  -1  -5  14         14.18         15.45         2.20 o
   0  -5  14          3.97          4.35         1.20 o
   1  -5  14          8.01          9.26         2.64 o
   2  -5  14          0.72          0.71         1.41 o
   3  -5  14          5.53          4.88         1.21 o
   4  -5  14          8.19          6.47         1.67 o
  -5  -4  14          5.93          4.04         1.15 o
  -4  -4  14        166.07        165.57         8.04 o
  -3  -4  14         15.50         11.70         2.46 o
  -2  -4  14         11.80         11.92         2.85 o
  -1  -4  14         27.87         22.33         3.68 o
   0  -4  14         40.52         46.37         5.42 o
   1  -4  14         67.26         77.66         6.73 o
   2  -4  14          0.03         -1.69         1.69 o
   3  -4  14         66.42         70.19         5.95 o
   4  -4  14         29.99         29.27         3.44 o
  -5  -3  14          3.14          2.63         1.11 o
  -4  -3  14          4.91          6.16         1.38 o
  -3  -3  14          0.65          1.56         1.30 o
  -2  -3  14         15.15         15.95         3.29 o
  -1  -3  14         11.16          9.01         2.19 o
   0  -3  14        410.45        453.20        20.15 o
   1  -3  14          1.03          0.26         1.08 o
   2  -3  14          6.31          6.71         2.14 o
   3  -3  14         73.46         62.39         5.52 o
   4  -3  14        103.51        107.60         5.92 o
  -5  -2  14          3.74          3.42         1.29 o
  -4  -2  14          0.12          0.60         1.02 o
  -3  -2  14          0.13         -0.08         0.89 o
  -2  -2  14         45.04         41.27         3.49 o
  -1  -2  14        131.00        123.38         8.42 o
   0  -2  14          1.16          2.46         0.99 o
   1  -2  14        100.63        100.27         8.88 o
   2  -2  14         24.03         16.21         3.08 o
   3  -2  14          1.44         -0.25         0.80 o
   4  -2  14         10.38          7.16         1.56 o
  -5  -1  14          3.54          4.44         1.08 o
  -4  -1  14          4.35          1.83         1.89 o
  -3  -1  14         28.22         28.64         2.89 o
  -2  -1  14         76.63         68.37         4.53 o
  -1  -1  14          1.32          0.43         1.84 o
   0  -1  14        134.22        160.70         9.89 o
   1  -1  14          9.34         11.58         1.89 o
   2  -1  14         22.51         23.74         2.40 o
   3  -1  14         10.53         15.17         2.57 o
   4  -1  14         12.09         11.38         1.84 o
  -5   0  14          1.38          1.80         1.00 o
  -4   0  14         27.84         26.50         2.57 o
  -3   0  14         48.96         43.56         3.54 o
  -2   0  14          9.42          8.29         1.67 o
  -1   0  14        123.19        110.81         8.08 o
   0   0  14         43.60         42.00         5.18 o
   1   0  14          6.35          9.12         1.63 o
   2   0  14          6.56          4.67         1.55 o
   3   0  14         13.15         15.70         2.51 o
   4   0  14          7.01          5.19         1.20 o
  -5   1  14         81.41        101.97         6.27 o
  -4   1  14          1.64          1.37         0.91 o
  -3   1  14          5.77          4.55         1.26 o
  -2   1  14         48.25         46.72         3.78 o
  -1   1  14         58.64         48.93         3.73 o
   0   1  14        148.22        169.14         7.33 o
   1   1  14          5.38          4.85         1.24 o
   2   1  14         10.54         10.88         2.28 o
   3   1  14          3.04          5.69         1.55 o
  -5   2  14          1.31          3.89         1.49 o
  -4   2  14          4.14          3.78         1.68 o
  -3   2  14         31.79         29.45         2.75 o
  -2   2  14         57.81         47.90         4.51 o
  -1   2  14         29.49         21.65         2.51 o
   0   2  14        189.65        199.99        12.89 o
   1   2  14          7.09          5.05         1.13 o
   2   2  14          6.46          7.96         1.34 o
   3   2  14          8.01          4.63         0.87 o
  -5   3  14          2.62          3.03         1.16 o
  -4   3  14         46.31         49.99         4.80 o
  -3   3  14          5.44          5.51         1.86 o
  -2   3  14         17.56         12.00         1.74 o
  -1   3  14         21.32         14.54         1.94 o
   0   3  14         99.00        116.41         5.08 o
   1   3  14         49.06         54.95         3.30 o
   2   3  14          0.00         -0.45         0.95 o
  -4   4  14          0.00         -0.16         0.84 o
  -3   4  14          0.19         -0.20         1.11 o
  -2   4  14          7.99          8.70         1.46 o
  -1   4  14          0.99         -0.03         0.61 o
   0   4  14          6.81          5.82         1.39 o
   1   4  14          0.87          0.66         1.42 o
  -4   5  14          1.67          1.44         0.81 o
  -3   5  14          2.01          2.57         0.85 o
  -2   5  14         32.74         39.93         2.63 o
  -1   5  14         14.62         14.09         2.27 o
   0  -9  15         25.17         34.26         3.24 o
   1  -9  15         14.46         13.37         2.21 o
   2  -9  15         10.82         10.25         1.69 o
  -1  -8  15         33.88         41.15         3.60 o
   0  -8  15          0.65         -1.78         1.78 o
   1  -8  15         45.58         54.77         4.72 o
   2  -8  15          5.20          4.82         0.97 o
   3  -8  15          6.05          7.17         1.09 o
  -2  -7  15          6.95          9.54         1.85 o
  -1  -7  15          0.33         -0.45         0.96 o
   0  -7  15         25.28         25.07         3.54 o
   1  -7  15          2.02          2.67         1.04 o
   2  -7  15          0.20          1.13         0.78 o
   3  -7  15          0.44         -0.20         0.59 o
   4  -7  15          7.79          9.13         1.64 o
  -3  -6  15         34.12         38.08         3.64 o
  -2  -6  15         21.16         16.24         2.62 o
  -1  -6  15         28.41         26.07         2.42 o
   0  -6  15         19.58         21.69         3.48 o
   1  -6  15         30.95         32.31         2.93 o
   2  -6  15         33.46         43.89         5.06 o
   3  -6  15         14.73         16.19         1.80 o
   4  -6  15          0.80          0.00         0.67 o
  -4  -5  15         58.19         73.25         4.68 o
  -3  -5  15          0.44          1.11         1.09 o
  -2  -5  15          1.41          1.43         1.30 o
  -1  -5  15         62.70         68.45         4.14 o
   0  -5  15         45.03         49.04         3.54 o
   1  -5  15        142.78        183.19         9.80 o
   2  -5  15          0.08         -0.54         0.78 o
   3  -5  15         21.56         27.71         2.38 o
   4  -5  15          0.73          0.57         0.65 o
  -4  -4  15          1.12          3.58         1.26 o
  -3  -4  15          0.77          0.60         1.05 o
  -2  -4  15         56.99         55.94         5.35 o
  -1  -4  15         30.87         26.11         3.77 o
   1  -4  15          8.92          9.71         2.85 o
   2  -4  15          6.76          6.82         2.25 o
   3  -4  15          0.00          0.33         0.69 o
   4  -4  15          6.70         13.15         1.93 o
  -4  -3  15         12.13         11.49         1.99 o
  -3  -3  15          4.98          5.25         1.90 o
  -2  -3  15         18.87         15.24         3.07 o
  -1  -3  15          1.95          0.33         0.87 o
   0  -3  15         73.44         80.28         6.45 o
   1  -3  15        187.54        182.88         7.23 o
   2  -3  15         23.98         17.20         2.07 o
   3  -3  15         50.80         54.49         3.56 o
  -5  -2  15          7.67          6.73         1.41 o
  -4  -2  15         29.49         34.01         3.67 o
  -3  -2  15          3.58          3.50         1.13 o
  -2  -2  15          0.08         -0.12         1.35 o
  -1  -2  15         42.96         34.95         4.45 o
   0  -2  15          2.13          1.17         1.10 o
   1  -2  15        206.47        203.60        10.34 o
   2  -2  15          5.38          4.11         1.84 o
   3  -2  15          0.42          0.88         1.06 o
  -5  -1  15          6.27          4.12         1.23 o
  -4  -1  15          7.00          6.44         1.27 o
  -3  -1  15         76.20         81.68         4.43 o
  -2  -1  15          1.93          2.64         1.41 o
  -1  -1  15          5.47          0.58         1.18 o
   0  -1  15        145.94        143.04         8.91 o
   1  -1  15         18.90         24.18         3.85 o
   2  -1  15          0.27         -0.38         1.25 o
   3  -1  15         14.92         12.44         1.71 o
  -5   0  15         14.24         13.01         1.98 o
  -4   0  15          0.04          1.06         0.90 o
  -3   0  15          9.37          7.55         1.48 o
  -2   0  15          1.20          2.21         1.19 o
  -1   0  15         29.38         33.07         4.36 o
   0   0  15          0.94          0.67         1.43 o
   1   0  15          0.34         -0.11         1.25 o
   2   0  15          0.28          0.03         0.64 o
   3   0  15          6.42          7.29         1.27 o
  -4   1  15         18.09         21.89         2.00 o
  -3   1  15         13.29         19.04         2.14 o
  -2   1  15          0.84          1.25         1.04 o
  -1   1  15         20.57         13.04         2.76 o
   0   1  15         38.50         39.54         4.61 o
   1   1  15         50.53         53.62         4.08 o
   2   1  15          1.10          1.77         0.88 o
   3   1  15         14.79         10.96         1.69 o
  -4   2  15          3.94          6.15         1.77 o
  -3   2  15          1.16          0.78         0.63 o
  -2   2  15          2.27          2.42         1.29 o
  -1   2  15         62.19         61.38         3.74 o
   0   2  15         12.33         11.44         1.61 o
   1   2  15         32.66         32.36         2.44 o
   2   2  15        131.11        141.32         4.35 o
  -4   3  15         10.21         10.38         1.94 o
  -3   3  15         34.81         35.38         3.83 o
  -2   3  15         12.30          7.92         2.74 o
  -1   3  15          8.89          7.70         1.33 o
   0   3  15          3.46          6.28         1.62 o
   1   3  15          4.97          5.72         0.94 o
  -3   4  15         11.83          8.51         1.70 o
  -2   4  15         38.45         37.01         3.57 o
  -1   4  15         12.66         13.08         1.41 o
   0  -8  16          0.08         -1.30         1.30 o
   1  -8  16         16.80         14.81         2.26 o
   2  -8  16          3.85          3.75         1.18 o
  -1  -7  16          5.35          3.36         0.87 o
   0  -7  16          0.00         -0.40         1.06 o
   1  -7  16          3.06          4.53         1.54 o
   2  -7  16          8.32         13.75         1.57 o
   3  -7  16          2.42          2.29         1.00 o
  -2  -6  16          1.72          1.82         0.96 o
  -1  -6  16          3.54          3.79         1.19 o
   0  -6  16          5.43          5.45         1.84 o
   1  -6  16         20.34         22.83         3.19 o
   2  -6  16         89.54        118.88         4.68 o
   3  -6  16          1.66          1.79         0.87 o
  -3  -5  16          0.73          0.37         0.83 o
  -2  -5  16         10.90         13.20         2.35 o
  -1  -5  16          1.88          2.73         1.03 o
   0  -5  16         13.92         16.13         1.95 o
   1  -5  16          5.43          6.48         1.39 o
   2  -5  16        117.19        125.73         6.52 o
   3  -5  16          0.08         -0.42         0.67 o
  -3  -4  16          0.01         -0.36         1.01 o
  -2  -4  16          8.43          8.46         2.05 o
  -1  -4  16         39.85         38.80         3.01 o
   0  -4  16          6.47          8.21         2.07 o
   2  -4  16         46.49         55.28         4.79 o
   3  -4  16         37.48         33.56         2.33 o
  -4  -3  16          1.60          1.12         0.86 o
  -3  -3  16         21.94         22.12         2.93 o
  -2  -3  16         33.08         30.75         3.87 o
  -1  -3  16         21.69         22.42         3.55 o
   0  -3  16          0.19         -1.61         1.61 o
   1  -3  16         48.54         55.32         4.90 o
   2  -3  16         14.28         10.21         2.03 o
   3  -3  16          4.44          5.70         1.33 o
  -4  -2  16          6.46          6.06         1.84 o
  -3  -2  16          7.15          7.50         1.94 o
  -2  -2  16         17.09         17.75         3.06 o
  -1  -2  16        107.24        101.97         4.95 o
   0  -2  16         27.06         33.66         4.06 o
   1  -2  16         29.10         23.94         3.39 o
   2  -2  16          0.60          1.21         1.12 o
   3  -2  16          0.02         -0.45         0.75 o
  -4  -1  16          2.92          1.23         0.76 o
  -3  -1  16         59.74         62.28         4.55 o
  -2  -1  16         21.03         24.20         3.55 o
  -1  -1  16        132.45        129.60         7.92 o
   0  -1  16          8.99          9.16         2.20 o
   1  -1  16         15.99         13.74         2.66 o
   2  -1  16          0.00         -0.14         0.91 o
  -4   0  16          1.84          3.61         0.95 o
  -3   0  16          2.11          1.54         0.69 o
  -2   0  16         12.09         11.45         1.64 o
  -1   0  16          7.12          5.44         1.81 o
   0   0  16          8.86         11.49         2.50 o
   1   0  16          1.43          1.94         1.34 o
   2   0  16         55.04         73.60         4.87 o
  -4   1  16         40.34         54.80         3.95 o
  -3   1  16         10.40         11.31         1.97 o
  -2   1  16          5.07          2.39         0.86 o
  -1   1  16         30.89         28.89         3.59 o
   0   1  16         35.99         40.39         4.14 o
   1   1  16         50.34         47.66         4.11 o
   2   1  16         51.94         61.70         3.91 o
  -3   2  16          1.96          1.10         0.77 o
  -2   2  16         10.64         11.68         1.45 o
  -1   2  16         13.66         13.83         2.31 o
   0   2  16         48.11         57.41         4.35 o
   1   2  16          2.16          1.66         0.73 o
  -2   3  16          0.03          0.07         0.58 o
   0  -7  17         22.21         26.85         2.70 o
   1  -7  17          5.08          4.28         1.26 o
  -1  -6  17         29.95         32.51         2.97 o
   0  -6  17         88.13        107.90         5.88 o
   1  -6  17         11.63         12.81         2.18 o
   2  -6  17          6.53          4.62         1.23 o
  -2  -5  17         78.82         90.29         4.95 o
  -1  -5  17         15.82         18.15         1.71 o
   0  -5  17          1.89         -0.81         1.29 o
   1  -5  17          9.16          7.24         1.81 o
   2  -5  17         38.20         43.88         3.52 o
  -3  -4  17          7.02          9.29         1.57 o
  -2  -4  17          3.28          3.90         1.23 o
  -1  -4  17         11.45         10.51         1.40 o
   0  -4  17          0.68         -0.28         0.70 o
   1  -4  17          1.36          0.52         0.97 o
   2  -4  17         17.02         16.45         2.24 o
  -3  -3  17          0.02          1.24         0.90 o
  -2  -3  17          2.59          1.64         1.08 o
  -1  -3  17         42.63         45.17         2.91 o
   0  -3  17          8.79          8.00         1.90 o
   1  -3  17         71.74         74.71         3.39 o
   2  -3  17         24.33         18.56         2.35 o
  -3  -2  17         19.05         21.84         2.56 o
  -2  -2  17          1.03          1.91         1.09 o
  -1  -2  17         22.67         29.51         3.45 o
   0  -2  17          4.71          2.86         1.16 o
   1  -2  17         63.31         69.93         4.79 o
   2  -2  17         46.77         55.62         3.69 o
  -3  -1  17          0.17          0.65         0.79 o
  -2  -1  17          3.95          7.19         1.72 o
  -1  -1  17          1.03          0.89         1.10 o
   0  -1  17         68.55         69.88         5.09 o
   1  -1  17         19.14         34.34         3.41 o
  -3   0  17         21.43         20.59         2.29 o
  -2   0  17          0.76          1.89         0.97 o
  -1   0  17          0.00         -0.91         0.91 o
   0   0  17         10.80          9.03         1.84 o
   1   0  17        106.24        115.09         5.64 o
  -2   1  17         23.12         22.12         2.42 o
  -1   1  17          0.94          1.23         0.91 o
   0   1  17          3.94          4.00         1.24 o
   0  -5  18          1.11          0.85         0.68 o
   0  -4  18          5.86          6.63         1.50 o
   1  -4  18         12.49         16.25         2.03 o
  -1  -3  18          0.25          0.14         0.68 o
   0  -3  18          4.81          3.51         0.86 o
   1  -3  18         11.34          8.95         1.55 o
  -2  -2  18         12.23         10.14         1.64 o
  -1  -2  18          0.12          0.89         0.92 o
   0  -2  18          4.53          1.22         0.72 o
  -1  -1  18         11.25         10.21         1.67 o
                                                
